# Supplementary material for: A single-cell and tissue-scale analysis suite resolves Mixl1’s role in heart development
Source: iScience. 2025 Apr 10;28(5):112397. doi: 10.1016/j.isci.2025.112397 (PMC12051648; doi:10.1016/j.isci.2025.112397)
Supplement: Table S1. Results from analysis of T−/− and Mixl1−/− datasets [file mmc2.xlsx]

## Sheet: READ ME
Sheets COSICC_DA_celltype_T and DA_celltype_Mixl1
cell type	cell type (all cell types with at least 30 tdTom+ cells from the wild-type control experiment mapping to them)
FDR	FDR (Benjamini-Hochberg) corrected p-value obtained by COSICC_DA_cell_type
odds_ratio	odds ratio (Fisher's exact test, COSICC_DA_cell_type), <1 indicates depletion of knockout cells, > 1 indicates enrichment
Sheets COSICC_DA_lineage_T and DA_lineage_Mixl1
lineage	lineage (a lineage is included, if there are at least 100 cells for this cell type at stage E9.25 in the reference atlas, and if at least 30 tdTom+ cells from the wild-type control experiment map to the lineage)
FDR	FDR (Benjamini-Hochberg) corrected p-value obtained by COSICC_DA_lineage
odds_ratio	odds ratio computed by COSICC_DA_cell_type, <1 indicates depletion of knockout cells, > 1 indicates enrichment
significance	depleted, enriched, or not significant
DE_T and _Mixl1
Significantly DE genes for each cell type
cell_type	cell type for which there is significant DE of the gene
DE_gene	Ensembl ID of DE gene
DE_gene_name	gene symbol
p_value	uncorrected p-value
FDR	FDR corrected p-value such that average number (across all cell types) of false discoveries per cell type is < 0.1 (Benjamini-Yekutieli, no selection of cell types)
logFC	contrastive logFC for knockout versus WT chimeras

## Sheet: DA_cell_type_T
cell type	FDR	odds_ratio
Allantois	5e-19	0.41529
Presomitic mesoderm	3.71e-17	0.156283
Allantois endothelium	6.32e-11	0.330749
Somitic mesoderm	7.89e-09	0.147479
YS mesothelium	1.44e-08	0.27574
Intermediate mesoderm	1.49e-08	0.222206
Mesenchyme	1.86e-08	0.566987
NMPs	8.11e-07	2.80991
Notochord	5.44e-06	0.0616189
Lateral plate mesoderm	7.23e-06	0.66938
Venous endothelium	0.00060583	0.387672
Caudal epiblast	0.00268975	2.1004
Erythroid	0.00594216	0.851539
Hindbrain floor plate	0.00642418	0.342621
Embryo proper endothelium	0.0382755	0.526882
Thyroid primordium	0.172057	0.492498
Migratory neural crest	0.176236	1.50589
Non-neural ectoderm	0.207837	1.84396
Caudal mesoderm	0.227738	0.339169
Optic vesicle	0.310607	0.683714
Ventral hindbrain progenitors	0.385448	0.68154
NMPs/Mesoderm-biased	0.462846	1.65946
Amniotic ectoderm	1	0.941292
Anterior somitic tissues	1	1.26091
Blood progenitors	1	1.37779
Cardiomyocytes FHF 1	1	0.940991
Cardiomyocytes FHF 2	1	0.799093
Cardiomyocytes SHF 1	1	1.19459
Cardiomyocytes SHF 2	1	0.633262
Cardiopharyngeal progenitors FHF	1	0.843403
Cardiopharyngeal progenitors SHF	1	1.28178
Cranial mesoderm	1	1.34392
Dermomyotome	1	0.706108
Dorsal hindbrain progenitors	1	1.28266
Dorsal spinal cord progenitors	1	0.707529
Ectoderm	1	1.01692
Embryo proper mesothelium	1	0.646967
Epicardium	1	0.831429
Epidermis	1	0.842966
Foregut	1	0.922037
Gut tube	1	1.13795
Hindgut	1	1.34782
Limb ectoderm	1	1.17369
Limb mesoderm	1	0.930944
Midbrain/Hindbrain boundary	1	0.913344
Midgut	1	0.933646
Otic placode	1	1.32507
Pharyngeal endoderm	1	0.768131
Pharyngeal mesoderm	1	0.673375
Placodal ectoderm	1	0.683408
Posterior somitic tissues	1	0.58788
Sclerotome	1	1.07531
Spinal cord progenitors	1	1.05643
Surface ectoderm	1	0.754706
YS endothelium	1	0.594674

## Sheet: DA_cell_type_Mixl1
cell type	FDR	odds_ratio
Erythroid	9.86e-112	0.356119
Mesenchyme	1.37e-31	0.323231
Hindgut	2.06e-19	0.0194175
YS mesothelium	3.32e-18	0.159407
Midgut	5.99e-15	0.0180654
Cardiomyocytes FHF 2	5.24e-14	0.19336
Gut tube	6.44e-13	0.102956
Pharyngeal endoderm	5e-11	0.394158
Lateral plate mesoderm	3.02e-08	1.58756
Foregut	6.07e-08	0.105425
Thyroid primordium	3.25e-05	0.124133
Limb mesoderm	3.85e-05	2.02724
Cardiomyocytes SHF 2	0.00088479	0.311347
Epicardium	0.00099424	0.20825
Cardiomyocytes FHF 1	0.00415	0.452092
Anterior somitic tissues	0.0480651	0.509944
Cranial mesoderm	0.111491	0.617584
Ectoderm	0.142354	1.5692
Presomitic mesoderm	0.608331	1.39273
Caudal mesoderm	0.800336	0.49203
Cardiomyocytes SHF 1	0.864073	0.671992
Embryo proper endothelium	0.880367	1.52104
Allantois endothelium	0.896265	1.41719
Allantois	1	0.918279
Amniotic ectoderm	1	1.73469
Blood progenitors	1	1.42306
Cardiopharyngeal progenitors FHF	1	1.27068
Cardiopharyngeal progenitors SHF	1	0.744406
Caudal epiblast	1	1.50395
Dermomyotome	1	1.10408
Dorsal hindbrain progenitors	1	1.24453
Dorsal spinal cord progenitors	1	0.81736
Embryo proper mesothelium	1	1.42459
Epidermis	1	0.794124
Hindbrain floor plate	1	1.04633
Intermediate mesoderm	1	1.10016
Limb ectoderm	1	0.840027
Midbrain/Hindbrain boundary	1	1.07151
Migratory neural crest	1	1.1207
NMPs	1	1.05393
NMPs/Mesoderm-biased	1	0.700352
Non-neural ectoderm	1	1.02788
Notochord	1	1.61414
Optic vesicle	1	0.977221
Otic placode	1	0.775272
Pharyngeal mesoderm	1	1.66916
Placodal ectoderm	1	0.787255
Posterior somitic tissues	1	1.40119
Sclerotome	1	0.989885
Somitic mesoderm	1	0.995245
Spinal cord progenitors	1	0.920042
Surface ectoderm	1	0.675663
Venous endothelium	1	0.785531
Ventral hindbrain progenitors	1	0.861648
YS endothelium	1	0.458574

## Sheet: DA_lineage_T
lineage	FDR	odds_ratio	significance
Presomitic_mesoderm	4.4e-07	0.280146	depleted
Somitic_mesoderm	1.14e-05	0.295093	depleted
Mesenchyme	0.00017113	0.512232	depleted
Allantois	0.00137934	0.533262	depleted
YS_mesothelium	0.00277844	0.504073	depleted
Embryo_proper_endothelium	0.0206769	0.526995	depleted
Notochord	0.310818	0.415335	not significant
Forelimb	0.421462	0.691421	not significant
Amniotic_ectoderm	1	0.921934	not significant
Anterior_cardiopharyngeal_progenitors	1	0.855634	not significant
Anterior_somitic_tissues	1	1.01845	not significant
Branchial_arch_neural_crest	1	1.19039	not significant
Cardiomyocytes_FHF_1	1	0.777688	not significant
Cardiomyocytes_FHF_2	1	0.796543	not significant
Cardiomyocytes_SHF_1	1	1.05707	not significant
Cardiomyocytes_SHF_2	1	0.853222	not significant
Cardiopharyngeal_progenitors	1	0.753893	not significant
Cardiopharyngeal_progenitors_FHF	1	0.799346	not significant
Cardiopharyngeal_progenitors_SHF	1	0.837472	not significant
Caudal_mesoderm	1	1.02786	not significant
Chorioallantoic-derived_erythroid_progenitors	1	0.938457	not significant
Cranial_mesoderm	1	0.997635	not significant
Dermomyotome	1	0.628434	not significant
Dorsal_hindbrain_progenitors	1	0.983671	not significant
Dorsal_midbrain_neurons	1	0.929288	not significant
Dorsal_spinal_cord_progenitors	1	1.10855	not significant
Embryo_proper_mesothelium	1	0.712742	not significant
EMP	1	0.661173	not significant
Endocardium	1	0.624055	not significant
Epicardium	1	0.733015	not significant
Epidermis	1	1.07791	not significant
Erythroid	1	0.974068	not significant
Foregut	1	0.987076	not significant
Frontonasal_mesenchyme	1	1.2322	not significant
Hindbrain_floor_plate	1	0.816242	not significant
Hindbrain_neural_progenitors	1	0.827545	not significant
Hindgut	1	1.04607	not significant
Kidney_primordium	1	0.586025	not significant
Late_dorsal_forebrain_progenitors	1	0.998957	not significant
Limb_mesoderm	1	0.745423	not significant
Megakaryocyte_progenitors	1	1.32301	not significant
Midbrain_progenitors	1	0.899485	not significant
Midbrain_Hindbrain_boundary	1	0.97218	not significant
Midgut	1	1.18067	not significant
Migratory_neural_crest	1	1.4851	not significant
Neural_tube	1	0.818281	not significant
NMPs	1	1.51448	not significant
NMPs_Mesoderm-biased	1	1.13984	not significant
Non-neural_ectoderm	1	1.10432	not significant
Optic_vesicle	1	0.875546	not significant
Otic_neural_progenitors	1	0.986447	not significant
Otic_placode	1	1.07212	not significant
Pharyngeal_endoderm	1	0.965602	not significant
Pharyngeal_mesoderm	1	0.731633	not significant
Placodal_ectoderm	1	1.03211	not significant
Sclerotome	1	0.982427	not significant
Spinal_cord_progenitors	1	1.49825	not significant
Surface_ectoderm	1	0.956674	not significant
Thyroid_primordium	1	0.9904	not significant
Venous_endothelium	1	0.60804	not significant
Ventral_forebrain_progenitors	1	0.851691	not significant
Ventral_hindbrain_progenitors	1	0.837857	not significant
YS_endothelium	1	0.596785	not significant

## Sheet: DA_lineage_Mixl1
lineage	FDR	odds_ratio
Mesenchyme	8.98e-09	0.373084
Midgut	1.12e-08	0.0867991
YS_mesothelium	5.91e-06	0.403291
Foregut	0.00038358	0.23303
Hindgut	0.00132384	0.269656
Thyroid_primordium	0.00642986	0.295524
Cardiomyocytes_FHF_2	0.0141554	0.404233
Erythroid	0.0740615	0.736007
Cardiomyocytes_SHF_2	0.782006	0.504109
Allantois	1	0.779201
Amniotic_ectoderm	1	1.53516
Anterior_cardiopharyngeal_progenitors	1	1.05175
Anterior_somitic_tissues	1	0.85422
Branchial_arch_neural_crest	1	1.05698
Cardiomyocytes_FHF_1	1	0.717438
Cardiomyocytes_SHF_1	1	0.842137
Cardiopharyngeal_progenitors	1	0.924837
Cardiopharyngeal_progenitors_FHF	1	1.17472
Cardiopharyngeal_progenitors_SHF	1	0.868186
Caudal_mesoderm	1	0.829533
Chorioallantoic-derived_erythroid_progenitors	1	0.939959
Cranial_mesoderm	1	0.686608
Dermomyotome	1	0.898739
Dorsal_hindbrain_progenitors	1	1.0819
Dorsal_midbrain_neurons	1	1.12581
Dorsal_spinal_cord_progenitors	1	1.11292
Embryo_proper_endothelium	1	1.01498
Embryo_proper_mesothelium	1	0.926004
EMP	1	1.08704
Endocardium	1	0.9665
Epicardium	1	0.726869
Epidermis	1	0.979942
Forelimb	1	1.14892
Frontonasal_mesenchyme	1	1.0963
Hindbrain_floor_plate	1	1.22981
Hindbrain_neural_progenitors	1	0.89823
Kidney_primordium	1	1.02676
Late_dorsal_forebrain_progenitors	1	1.1689
Limb_mesoderm	1	0.997164
Megakaryocyte_progenitors	1	0.956289
Midbrain_progenitors	1	0.87443
Midbrain_Hindbrain_boundary	1	1.10805
Migratory_neural_crest	1	1.27127
Neural_tube	1	0.860692
NMPs	1	1.04042
NMPs_Mesoderm-biased	1	0.867103
Non-neural_ectoderm	1	0.833882
Notochord	1	1.37757
Optic_vesicle	1	0.94166
Otic_neural_progenitors	1	0.697818
Otic_placode	1	0.871615
Pharyngeal_endoderm	1	0.669931
Pharyngeal_mesoderm	1	1.10246
Placodal_ectoderm	1	0.800743
Presomitic_mesoderm	1	1.19762
Sclerotome	1	0.926862
Somitic_mesoderm	1	0.998274
Spinal_cord_progenitors	1	0.987753
Surface_ectoderm	1	0.865854
Venous_endothelium	1	0.920719
Ventral_forebrain_progenitors	1	0.978414
Ventral_hindbrain_progenitors	1	1.07381
YS_endothelium	1	0.839808

## Sheet: DE_T
cell_type	DE_gene_name	DE_gene	p_value	FDR	logFC
Allantois	Zim1	ENSMUSG00000002266	6.298e-06	0.0420935	-2.66278
Allantois	Usp29	ENSMUSG00000051527	6.43631e-06	0.0420935	0.727315
Blood_progenitors	Hspd1	ENSMUSG00000025980	4.15108e-08	0.000246616	-0.233409
Blood_progenitors	Agps	ENSMUSG00000042410	1.69662e-05	0.0403184	-1.02624
Blood_progenitors	Rps6ka3	ENSMUSG00000031309	5.0249e-05	0.085294	-1.8292
Blood_progenitors	H2afz	ENSMUSG00000037894	1.86777e-06	0.00739762	-0.175927
Blood_progenitors	Mif	ENSMUSG00000033307	3.63426e-08	0.000246616	0.217846
Blood_progenitors	Snx9	ENSMUSG00000002365	4.29137e-06	0.0127475	-0.814882
Blood_progenitors	Mgea5	ENSMUSG00000025220	2.45975e-05	0.0487112	-1.04183
Caudal_epiblast	Pou2f1	ENSMUSG00000026565	9.31146e-08	0.00124327	-1.35816
Caudal_epiblast	Romo1	ENSMUSG00000067847	1.41962e-05	0.0947738	0.445462
Dorsal_hindbrain_progenitors	Golga3	ENSMUSG00000029502	6.03991e-06	0.0750278	1.95197
Epidermis	Arl4a	ENSMUSG00000047446	2.71879e-06	0.0324107	2.95812
Erythroid	Col18a1	ENSMUSG00000001435	2.89395e-06	0.0336393	0.569969
Hindgut	Cyp26a1	ENSMUSG00000024987	4.66973e-07	0.00535805	-2.37798
Intermediate_mesoderm	Wnt6	ENSMUSG00000033227	7.91778e-05	0.0595368	2.04593
Intermediate_mesoderm	Nnat	ENSMUSG00000067786	2.15707e-07	0.000717376	0.954472
Intermediate_mesoderm	Ctsz	ENSMUSG00000016256	0.000146206	0.0837619	0.879479
Intermediate_mesoderm	Car2	ENSMUSG00000027562	2.42421e-06	0.00416653	1.62871
Intermediate_mesoderm	Fancg	ENSMUSG00000028453	2.92818e-05	0.0391433	2.51306
Intermediate_mesoderm	Stmn1	ENSMUSG00000028832	1.07691e-07	0.000647817	0.36635
Intermediate_mesoderm	Pdgfra	ENSMUSG00000029231	0.000115252	0.0742578	-1.95651
Intermediate_mesoderm	Cdx2	ENSMUSG00000029646	3.76632e-05	0.0453125	0.754177
Intermediate_mesoderm	Rpl32	ENSMUSG00000057841	0.000117272	0.0742578	0.172152
Intermediate_mesoderm	Arg1	ENSMUSG00000019987	5.21707e-07	0.00125533	-1.88471
Intermediate_mesoderm	Snap47	ENSMUSG00000009894	0.000131973	0.0793884	0.807008
Intermediate_mesoderm	Igfbp4	ENSMUSG00000017493	2.38509e-07	0.000717376	1.18522
Intermediate_mesoderm	Pycr1	ENSMUSG00000025140	7.91825e-14	9.52645e-10	1.63285
Intermediate_mesoderm	Idnk	ENSMUSG00000050002	7.61352e-05	0.0595368	0.998148
Intermediate_mesoderm	Osr1	ENSMUSG00000048387	6.2225e-05	0.0569603	-1.55511
Intermediate_mesoderm	Tuba1b	ENSMUSG00000023004	6.62825e-05	0.0569603	0.222909
Intermediate_mesoderm	Tgif1	ENSMUSG00000047407	1.14691e-06	0.00229975	0.876692
Intermediate_mesoderm	Cxxc5	ENSMUSG00000046668	6.05794e-05	0.0569603	1.19819
Intermediate_mesoderm	Lars	ENSMUSG00000024493	0.000112471	0.0742578	-0.990812
Intermediate_mesoderm	Pmaip1	ENSMUSG00000024521	3.16021e-06	0.00475255	2.9585
Intermediate_mesoderm	Cfl1	ENSMUSG00000056201	5.16794e-05	0.0565232	0.240056
Lateral_plate_mesoderm	Col9a1	ENSMUSG00000026147	0.00011267	0.0743676	-1.17613
Lateral_plate_mesoderm	Uap1l1	ENSMUSG00000026956	3.92256e-11	2.58908e-07	-1.59095
Lateral_plate_mesoderm	Sord	ENSMUSG00000027227	1.26657e-07	0.000418001	-1.36731
Lateral_plate_mesoderm	Cited1	ENSMUSG00000051159	4.03249e-07	0.00076047	-1.07011
Lateral_plate_mesoderm	Car3	ENSMUSG00000027559	6.33616e-05	0.0464687	-2.00773
Lateral_plate_mesoderm	Rnf13	ENSMUSG00000036503	4.8834e-05	0.0404881	-0.561011
Lateral_plate_mesoderm	Limch1	ENSMUSG00000037736	6.09679e-09	2.68279e-05	-1.45328
Lateral_plate_mesoderm	Lmcd1	ENSMUSG00000057604	2.23057e-05	0.0265786	-1.21378
Lateral_plate_mesoderm	Ldhb	ENSMUSG00000030246	5.85252e-05	0.0454466	-0.383841
Lateral_plate_mesoderm	Zim1	ENSMUSG00000002266	2.41605e-05	0.0265786	-2.02062
Lateral_plate_mesoderm	Ifitm1	ENSMUSG00000025491	2.62898e-18	3.47052e-14	-0.590158
Lateral_plate_mesoderm	Ifitm3	ENSMUSG00000025492	4.58568e-05	0.0404881	-0.595918
Lateral_plate_mesoderm	Arg1	ENSMUSG00000019987	3.83021e-07	0.00076047	-1.41136
Lateral_plate_mesoderm	Hddc2	ENSMUSG00000000295	0.000162764	0.097666	0.239599
Lateral_plate_mesoderm	Fabp7	ENSMUSG00000019874	1.79617e-06	0.0029639	-2.81398
Lateral_plate_mesoderm	Tkt	ENSMUSG00000021957	2.93255e-07	0.00076047	0.19511
Lateral_plate_mesoderm	Crabp1	ENSMUSG00000032291	4.90728e-05	0.0404881	-0.364073
Lateral_plate_mesoderm	Gsta4	ENSMUSG00000032348	4.16227e-05	0.0404881	-0.425993
Lateral_plate_mesoderm	Aldoc	ENSMUSG00000017390	1.30254e-05	0.0191053	-1.1165
Lateral_plate_mesoderm	Rpl3	ENSMUSG00000060036	1.90219e-05	0.0251108	0.0722626
Lateral_plate_mesoderm	Hoxc5	ENSMUSG00000022485	7.65077e-05	0.0531568	-0.954674
Lateral_plate_mesoderm	Impact	ENSMUSG00000024423	0.000145908	0.0917208	0.294693
Limb_ectoderm	Hspd1	ENSMUSG00000025980	8.53062e-06	0.0685916	-0.286207
Limb_ectoderm	Nt5c	ENSMUSG00000020736	1.07149e-05	0.0685916	-0.664248
Limb_mesoderm	Cited1	ENSMUSG00000051159	3.86523e-05	0.0927579	-0.734649
Limb_mesoderm	Efna4	ENSMUSG00000028040	1.73189e-06	0.020781	1.01655
Limb_mesoderm	Osgep	ENSMUSG00000006289	2.87277e-05	0.0861759	0.610065
Limb_mesoderm	Myc	ENSMUSG00000022346	2.11947e-05	0.0847716	-1.06585
Limb_mesoderm	Mpnd	ENSMUSG00000003199	3.82626e-06	0.0229557	0.807704
NMPs	Hoxd9	ENSMUSG00000043342	1.24612e-05	0.031806	3.01709
NMPs	Cited1	ENSMUSG00000051159	1.19731e-05	0.031806	0.955132
NMPs	Bex4	ENSMUSG00000047844	7.51387e-05	0.0975951	-0.267469
NMPs	Sox2	ENSMUSG00000074637	8.94004e-05	0.0975951	-0.7757
NMPs	Stmn1	ENSMUSG00000028832	3.42468e-07	0.00437057	0.292803
NMPs	Rspo3	ENSMUSG00000019880	1.6949e-06	0.0108151	-1.15206
NMPs	Irx3	ENSMUSG00000031734	8.77248e-05	0.0975951	-1.16977
NMPs	Tsc22d1	ENSMUSG00000022010	9.17678e-05	0.0975951	0.725436
NMPs	Lrrc49	ENSMUSG00000047766	7.18434e-05	0.0975951	-2.1444
NMPs	Laptm4a	ENSMUSG00000020585	5.65734e-05	0.0975951	0.420457
NMPs	Cxadr	ENSMUSG00000022865	8.47781e-05	0.0975951	-1.08756
NMPs	Mpnd	ENSMUSG00000003199	3.86731e-06	0.0164516	0.832367
NMPs_Mesoderm-biased	Sulf1	ENSMUSG00000016918	0.000126607	0.0569415	-1.59363
NMPs_Mesoderm-biased	Hspd1	ENSMUSG00000025980	6.90959e-08	0.000290041	-0.30957
NMPs_Mesoderm-biased	Pid1	ENSMUSG00000045658	2.89962e-06	0.0036515	-2.18679
NMPs_Mesoderm-biased	Hspa5	ENSMUSG00000026864	0.000278002	0.0921285	-0.334777
NMPs_Mesoderm-biased	Asxl1	ENSMUSG00000042548	0.000304854	0.0946297	-0.896387
NMPs_Mesoderm-biased	Mid1ip1	ENSMUSG00000008035	0.000187323	0.069381	1.28927
NMPs_Mesoderm-biased	Sox2	ENSMUSG00000074637	1.16803e-07	0.000367726	-1.16866
NMPs_Mesoderm-biased	Penk	ENSMUSG00000045573	7.14705e-06	0.00692329	-3.01078
NMPs_Mesoderm-biased	Stmn1	ENSMUSG00000028832	0.00013617	0.0576411	0.266911
NMPs_Mesoderm-biased	Sema3a	ENSMUSG00000028883	1.26577e-05	0.00996239	-1.31041
NMPs_Mesoderm-biased	Slc30a9	ENSMUSG00000029221	9.14029e-05	0.0479599	-0.750604
NMPs_Mesoderm-biased	Bpgm	ENSMUSG00000038871	1.9046e-06	0.00266496	-0.912551
NMPs_Mesoderm-biased	Epha1	ENSMUSG00000029859	7.10459e-05	0.0406673	-1.56591
NMPs_Mesoderm-biased	Tcaf1	ENSMUSG00000036667	0.000249613	0.084956	-1.13546
NMPs_Mesoderm-biased	Ccnd2	ENSMUSG00000000184	0.000124817	0.0569415	-0.534057
NMPs_Mesoderm-biased	Rspo3	ENSMUSG00000019880	1.79138e-30	2.25589e-26	-1.89726
NMPs_Mesoderm-biased	Krr1	ENSMUSG00000063334	0.000102336	0.0515489	-0.704279
NMPs_Mesoderm-biased	Prdx2	ENSMUSG00000005161	3.38461e-06	0.00387476	0.262378
NMPs_Mesoderm-biased	Top2b	ENSMUSG00000017485	2.08479e-05	0.0145854	-1.21605
NMPs_Mesoderm-biased	Zic5	ENSMUSG00000041703	8.00033e-06	0.0071963	-1.68402
NMPs_Mesoderm-biased	AW551984	ENSMUSG00000038112	0.00011416	0.0552927	-1.65277
NMPs_Mesoderm-biased	Pdcd6ip	ENSMUSG00000032504	2.67982e-05	0.0177616	-1.04397
NMPs_Mesoderm-biased	Fgf18	ENSMUSG00000057967	0.000186325	0.069381	-1.99103
NMPs_Mesoderm-biased	Hmmr	ENSMUSG00000020330	0.000167261	0.0658223	-0.915943
NMPs_Mesoderm-biased	Chd3	ENSMUSG00000018474	0.000137317	0.0576411	-0.675163
NMPs_Mesoderm-biased	Car4	ENSMUSG00000000805	0.000308093	0.0946297	1.49282
NMPs_Mesoderm-biased	Igfbp4	ENSMUSG00000017493	0.000161757	0.0657099	0.741407
NMPs_Mesoderm-biased	Smc6	ENSMUSG00000020608	2.22459e-08	0.000140071	-0.912695
NMPs_Mesoderm-biased	Ift43	ENSMUSG00000007867	8.60714e-05	0.047126	0.696063
NMPs_Mesoderm-biased	Itgb8	ENSMUSG00000025321	6.16057e-07	0.00110829	-1.92418
NMPs_Mesoderm-biased	Laptm4b	ENSMUSG00000022257	0.000297369	0.0946297	0.396978
NMPs_Mesoderm-biased	Pabpc1	ENSMUSG00000022283	1.87765e-07	0.000394088	-0.517568
NMPs_Mesoderm-biased	Ago2	ENSMUSG00000036698	5.90575e-05	0.0354148	-1.1921
NMPs_Mesoderm-biased	Tuba1a	ENSMUSG00000072235	0.000225839	0.0812568	0.404351
NMPs_Mesoderm-biased	Heg1	ENSMUSG00000075254	9.01753e-06	0.00757052	-1.48346
NMPs_Mesoderm-biased	Ets2	ENSMUSG00000022895	4.32757e-06	0.00454142	-1.30894
NMPs_Mesoderm-biased	Zfp57	ENSMUSG00000036036	1.69417e-05	0.0125498	1.96251
NMPs_Mesoderm-biased	Sema6a	ENSMUSG00000019647	1.84284e-07	0.000394088	-1.17282
NMPs_Mesoderm-biased	Ppp1ca	ENSMUSG00000040385	3.69207e-05	0.0232471	0.26142
NMPs_Mesoderm-biased	Cfl1	ENSMUSG00000056201	0.000244802	0.084956	0.171932
NMPs_Mesoderm-biased	Fgf8	ENSMUSG00000025219	1.4002e-06	0.00220409	-0.817878
Presomitic_mesoderm	Ifitm1	ENSMUSG00000025491	8.96466e-16	1.09647e-11	-0.750862
Presomitic_mesoderm	Tubb3	ENSMUSG00000062380	8.83265e-07	0.0054016	2.9558
Presomitic_mesoderm	Pycr1	ENSMUSG00000025140	3.93141e-06	0.0160283	1.06271
Somitic_mesoderm	Rspo3	ENSMUSG00000019880	3.72758e-07	0.00210832	-1.1901
Somitic_mesoderm	Psmb5	ENSMUSG00000022193	6.73328e-06	0.025389	0.471312
Somitic_mesoderm	Psme2	ENSMUSG00000079197	2.46801e-05	0.0697953	1.05325
Somitic_mesoderm	Zc3h13	ENSMUSG00000022000	1.05516e-07	0.0011936	1.05217

## Sheet: DE_Mixl1
cell_type	DE_gene_name	DE_gene	p_value	FDR	logFC
Blood_progenitors	Txndc9	ENSMUSG00000058407	1.00714e-05	0.0103993	-0.537513
Blood_progenitors	Tuba4a	ENSMUSG00000026202	0.000319878	0.0843601	-0.817044
Blood_progenitors	Celf2	ENSMUSG00000002107	0.00016337	0.0620643	-1.17789
Blood_progenitors	Rsu1	ENSMUSG00000026727	1.24965e-05	0.0109556	-0.712293
Blood_progenitors	Pip4k2a	ENSMUSG00000026737	0.000361203	0.0914806	-0.991916
Blood_progenitors	Sla2	ENSMUSG00000027636	0.000303669	0.0843601	-0.695807
Blood_progenitors	Btk	ENSMUSG00000031264	5.60821e-05	0.0304365	-2.23628
Blood_progenitors	Tmsb4x	ENSMUSG00000049775	2.70964e-06	0.00772043	-0.829804
Blood_progenitors	Mid1	ENSMUSG00000035299	0.000130361	0.0515233	-1.10218
Blood_progenitors	Pdcd10	ENSMUSG00000027835	0.000202175	0.0658339	-0.487372
Blood_progenitors	Dapp1	ENSMUSG00000028159	0.000131102	0.0515233	-0.881767
Blood_progenitors	Sigmar1	ENSMUSG00000036078	9.3335e-06	0.0103993	0.890206
Blood_progenitors	Smo	ENSMUSG00000001761	0.000288706	0.0822595	1.35946
Blood_progenitors	Phb2	ENSMUSG00000004264	7.9293e-06	0.0103993	0.277735
Blood_progenitors	Fkbp4	ENSMUSG00000030357	0.00025121	0.0746509	0.255012
Blood_progenitors	Akap13	ENSMUSG00000066406	0.000112841	0.0515233	-1.13182
Blood_progenitors	Rgs10	ENSMUSG00000030844	7.01134e-06	0.0103993	-0.565914
Blood_progenitors	H19	ENSMUSG00000000031	0.000218237	0.0685004	1.02475
Blood_progenitors	Cttn	ENSMUSG00000031078	0.000193342	0.0648095	-0.737743
Blood_progenitors	Lims1	ENSMUSG00000019920	4.49447e-05	0.0262503	-0.789564
Blood_progenitors	Mif	ENSMUSG00000033307	7.29705e-06	0.0103993	0.20111
Blood_progenitors	Nup37	ENSMUSG00000035351	0.000222384	0.0685004	0.584487
Blood_progenitors	Rap1b	ENSMUSG00000052681	2.23868e-08	0.000127571	-0.623912
Blood_progenitors	Wrn	ENSMUSG00000031583	2.80876e-05	0.021341	-2.30559
Blood_progenitors	Hmgb2	ENSMUSG00000054717	3.28049e-05	0.0229566	-0.320994
Blood_progenitors	Tsc22d1	ENSMUSG00000022010	0.000184636	0.0648095	-0.600021
Blood_progenitors	Ubash3b	ENSMUSG00000032020	0.000128836	0.0515233	-0.588656
Blood_progenitors	Fdx1	ENSMUSG00000032051	3.42425e-05	0.0229566	-1.0656
Blood_progenitors	Impdh2	ENSMUSG00000062867	4.01782e-05	0.0254395	0.304271
Blood_progenitors	Ccdc12	ENSMUSG00000019659	0.000323048	0.0843601	-0.365838
Blood_progenitors	Grb10	ENSMUSG00000020176	1.55216e-13	1.769e-09	-2.04832
Blood_progenitors	Plek	ENSMUSG00000020120	5.98555e-07	0.00227391	-1.32504
Blood_progenitors	P2rx1	ENSMUSG00000020787	0.000255452	0.0746509	-0.94466
Blood_progenitors	Ubald2	ENSMUSG00000050628	2.62948e-05	0.021341	-0.535846
Blood_progenitors	Tmem14c	ENSMUSG00000021361	8.78445e-06	0.0103993	-0.413255
Blood_progenitors	Prkar2b	ENSMUSG00000002997	0.000325686	0.0843601	-0.475587
Blood_progenitors	Myc	ENSMUSG00000022346	0.00018124	0.0648095	0.971903
Blood_progenitors	Sla	ENSMUSG00000022372	0.000392559	0.0972609	-1.28947
Blood_progenitors	Eif3d	ENSMUSG00000016554	0.000130055	0.0515233	0.366851
Blood_progenitors	Golgb1	ENSMUSG00000034243	0.00018885	0.0648095	-0.953629
Blood_progenitors	Cryzl1	ENSMUSG00000058240	0.000121357	0.0515233	-1.1538
Blood_progenitors	Slc29a1	ENSMUSG00000023942	1.05883e-05	0.0103993	1.17002
Blood_progenitors	Dmxl1	ENSMUSG00000037416	4.60652e-05	0.0262503	-1.68195
Blood_progenitors	Sec11c	ENSMUSG00000024516	0.000122736	0.0515233	-0.59435
Blood_progenitors	Rab27b	ENSMUSG00000024511	6.75239e-05	0.0349804	-0.806466
Blood_progenitors	Fermt3	ENSMUSG00000024965	1.09495e-05	0.0103993	-0.607809
Cardiomyocytes_FHF_2	Hopx	ENSMUSG00000059325	2.71244e-07	0.00321614	-1.89466
Cardiomyocytes_SHF_1	Myl1	ENSMUSG00000061816	1.90138e-05	0.0262432	-1.19226
Cardiomyocytes_SHF_1	Ramp1	ENSMUSG00000034353	6.01663e-05	0.0498257	-1.46048
Cardiomyocytes_SHF_1	H3f3a	ENSMUSG00000060743	0.000109711	0.0681415	-0.190398
Cardiomyocytes_SHF_1	Dusp9	ENSMUSG00000031383	3.21085e-05	0.0332377	0.72796
Cardiomyocytes_SHF_1	Cited1	ENSMUSG00000051159	2.83965e-05	0.0320674	-2.17371
Cardiomyocytes_SHF_1	Tmsb4x	ENSMUSG00000049775	9.70336e-08	0.000602676	-0.702642
Cardiomyocytes_SHF_1	Mgarp	ENSMUSG00000037161	0.000165494	0.0978934	-1.10932
Cardiomyocytes_SHF_1	Cnn3	ENSMUSG00000053931	9.95069e-05	0.0650566	0.39168
Cardiomyocytes_SHF_1	Pla2g12a	ENSMUSG00000027999	8.63555e-05	0.0595949	-0.908332
Cardiomyocytes_SHF_1	Asb4	ENSMUSG00000042607	1.13793e-05	0.0176691	-1.26487
Cardiomyocytes_SHF_1	Bhlhe41	ENSMUSG00000030256	5.09289e-05	0.0451885	2.21985
Cardiomyocytes_SHF_1	Arg1	ENSMUSG00000019987	6.94349e-05	0.0539076	1.14394
Cardiomyocytes_SHF_1	Cbfa2t3	ENSMUSG00000006362	4.10962e-06	0.00729281	-1.9573
Cardiomyocytes_SHF_1	Bmp4	ENSMUSG00000021835	1.85405e-06	0.00460619	-1.82881
Cardiomyocytes_SHF_1	Tpt1	ENSMUSG00000060126	6.49227e-08	0.000602676	-0.215732
Cardiomyocytes_SHF_1	Selenom	ENSMUSG00000075702	8.50317e-05	0.0595949	-1.42017
Cardiomyocytes_SHF_1	Sparc	ENSMUSG00000018593	3.83702e-05	0.0366642	-1.01636
Cardiomyocytes_SHF_1	H2afy	ENSMUSG00000015937	2.65125e-05	0.0320674	0.379947
Cardiomyocytes_SHF_1	Alcam	ENSMUSG00000022636	2.35999e-06	0.00488596	-1.51785
Cardiomyocytes_SHF_1	Lbh	ENSMUSG00000024063	2.78601e-07	0.00107981	-1.83868
Cardiomyocytes_SHF_1	Rpl17	ENSMUSG00000062328	3.47707e-07	0.00107981	-0.228251
Cranial_mesoderm	Apoe	ENSMUSG00000002985	2.48924e-06	0.0150549	-0.693592
Cranial_mesoderm	Fam213a	ENSMUSG00000021792	1.15858e-05	0.046714	-1.17542
Cranial_mesoderm	Grb10	ENSMUSG00000020176	4.08836e-10	4.94528e-06	-1.6087
Dorsal_hindbrain_progenitors	Fnbp1l	ENSMUSG00000039735	2.05724e-05	0.0412167	-1.06757
Dorsal_hindbrain_progenitors	Erp44	ENSMUSG00000028343	5.23395e-05	0.0786467	-0.850119
Dorsal_hindbrain_progenitors	Rpl21	ENSMUSG00000041453	2.51781e-06	0.022645	-0.196471
Dorsal_hindbrain_progenitors	Nap1l1	ENSMUSG00000058799	3.76757e-06	0.022645	-0.264252
Dorsal_hindbrain_progenitors	R3hdm2	ENSMUSG00000025404	3.12709e-05	0.0537011	-1.65881
Dorsal_hindbrain_progenitors	Grb10	ENSMUSG00000020176	1.99998e-05	0.0412167	-1.37258
Dorsal_hindbrain_progenitors	Snhg9	ENSMUSG00000090101	1.27371e-05	0.0412167	2.83561
Dorsal_hindbrain_progenitors	Rpl17	ENSMUSG00000062328	1.8547e-05	0.0412167	-0.175915
Dorsal_spinal_cord_progenitors	Dhx36	ENSMUSG00000027770	1.0289e-05	0.0634468	-0.520638
Dorsal_spinal_cord_progenitors	Eif2s3y	ENSMUSG00000069049	1.68813e-07	0.00208197	-1.06553
Ectoderm	Snrpb	ENSMUSG00000027404	1.39775e-05	0.0937888	-0.274838
Ectoderm	Grb10	ENSMUSG00000020176	2.83828e-08	0.000380898	-1.98029
Embryo_proper_endothelium	Nnat	ENSMUSG00000067786	9.82796e-06	0.0613805	-0.971255
Embryo_proper_endothelium	Hopx	ENSMUSG00000059325	6.0631e-11	7.57342e-07	-2.44359
Embryo_proper_endothelium	Col26a1	ENSMUSG00000004415	1.50139e-05	0.062513	-1.59466
Erythroid	Mrpl15	ENSMUSG00000033845	0.001175	0.0360861	0.132259
Erythroid	Sdhaf4	ENSMUSG00000026154	0.00546176	0.0910894	0.176811
Erythroid	Ptp4a1	ENSMUSG00000026064	2.85825e-07	8.03533e-05	0.257101
Erythroid	Imp4	ENSMUSG00000026127	0.000157475	0.00880894	0.202526
Erythroid	Asnsd1	ENSMUSG00000026095	0.00280731	0.0601323	0.272223
Erythroid	Hspe1	ENSMUSG00000073676	0.00437856	0.0797452	0.167072
Erythroid	Mars2	ENSMUSG00000046994	0.00237658	0.0542052	0.417526
Erythroid	Fn1	ENSMUSG00000026193	1.12354e-05	0.00153981	0.676674
Erythroid	Apol7d	ENSMUSG00000073652	0.00544737	0.0910894	1.49309
Erythroid	Arpc2	ENSMUSG00000006304	0.000917633	0.0308617	0.112468
Erythroid	Bcs1l	ENSMUSG00000026172	0.000630611	0.0237687	0.318726
Erythroid	Dnpep	ENSMUSG00000026209	0.00141074	0.038646	0.226388
Erythroid	Fbxo36	ENSMUSG00000073633	0.0043	0.0791027	-0.648137
Erythroid	Ptma	ENSMUSG00000026238	4.95208e-07	0.000126266	0.17854
Erythroid	Cops8	ENSMUSG00000034432	8.89686e-06	0.0013006	0.169353
Erythroid	Hes6	ENSMUSG00000067071	1.03534e-05	0.0014369	0.371675
Erythroid	Ndufa10	ENSMUSG00000026260	0.00090901	0.0306658	0.0966858
Erythroid	Gin1	ENSMUSG00000026333	0.00175053	0.0445308	0.285382
Erythroid	Ddx18	ENSMUSG00000001674	0.00403764	0.0759326	0.184626
Erythroid	Elk4	ENSMUSG00000026436	0.00262662	0.057367	-0.481905
Erythroid	Timm17a	ENSMUSG00000062580	0.00441009	0.0799234	0.153036
Erythroid	Tnni1	ENSMUSG00000026418	0.00141345	0.038646	0.491103
Erythroid	1700025G04Rik	ENSMUSG00000032666	0.0016562	0.0430297	0.821892
Erythroid	Tsen15	ENSMUSG00000014980	0.00385465	0.0740146	0.225864
Erythroid	Glul	ENSMUSG00000026473	0.00608477	0.0972499	0.323843
Erythroid	Tmco1	ENSMUSG00000052428	5.89991e-09	3.80509e-06	0.246484
Erythroid	Mgst3	ENSMUSG00000026688	0.00277268	0.0596073	-0.33626
Erythroid	Dusp12	ENSMUSG00000026659	7.58859e-06	0.00120582	0.313345
Erythroid	Ufc1	ENSMUSG00000062963	0.00507266	0.0867655	0.266858
Erythroid	Dedd	ENSMUSG00000013973	0.000147484	0.00860114	0.471407
Erythroid	Vangl2	ENSMUSG00000026556	0.00586775	0.0951686	0.680948
Erythroid	Ncstn	ENSMUSG00000003458	0.00179232	0.0453833	0.480322
Erythroid	Tagln2	ENSMUSG00000026547	1.41803e-05	0.00170849	0.546899
Erythroid	Rbm17	ENSMUSG00000037197	0.00127659	0.0377227	0.167508
Erythroid	Rsu1	ENSMUSG00000026727	0.00239348	0.0542052	0.189569
Erythroid	Rnf208	ENSMUSG00000044628	0.00197399	0.0483098	0.651936
Erythroid	Bmyc	ENSMUSG00000049086	1.57368e-05	0.00181187	0.32812
Erythroid	Med22	ENSMUSG00000015776	0.00645819	0.0998697	0.305774
Erythroid	Mrps2	ENSMUSG00000035772	0.00598611	0.0962629	0.224867
Erythroid	Set	ENSMUSG00000054766	1.504e-05	0.0017731	0.161615
Erythroid	Zdhhc12	ENSMUSG00000015335	0.000127541	0.00789019	0.410922
Erythroid	Endog	ENSMUSG00000015337	0.000144917	0.00853598	0.251155
Erythroid	Sh3glb2	ENSMUSG00000026860	0.00133285	0.0379481	0.30066
Erythroid	Ass1	ENSMUSG00000076441	0.000145588	0.00853598	0.678462
Erythroid	Fubp3	ENSMUSG00000026843	0.000378634	0.0168847	0.355553
Erythroid	Exosc2	ENSMUSG00000039356	0.00544088	0.0910894	0.194161
Erythroid	St6galnac4	ENSMUSG00000079442	0.00112708	0.0350065	0.597491
Erythroid	Fpgs	ENSMUSG00000009566	0.000711691	0.0256677	0.272081
Erythroid	Psmd5	ENSMUSG00000026869	0.00437564	0.0797452	0.215295
Erythroid	Arpc5l	ENSMUSG00000026755	0.000151591	0.00870179	0.130197
Erythroid	Ppp6c	ENSMUSG00000026753	7.44372e-07	0.000173645	0.263209
Erythroid	Mmadhc	ENSMUSG00000026766	0.00414423	0.0767523	0.214366
Erythroid	Arl5a	ENSMUSG00000036093	0.000566025	0.021929	0.229664
Erythroid	Hat1	ENSMUSG00000027018	0.00238935	0.0542052	0.11957
Erythroid	Atp5g3	ENSMUSG00000018770	0.00139025	0.0383982	0.117734
Erythroid	Prkra	ENSMUSG00000002731	0.0023855	0.0542052	0.352734
Erythroid	Ube2e3	ENSMUSG00000027011	0.00569283	0.0934374	0.117054
Erythroid	Hsd17b12	ENSMUSG00000027195	0.000476025	0.0198446	0.235911
Erythroid	Cd44	ENSMUSG00000005087	0.000115474	0.00749145	1.49707
Erythroid	Lmo2	ENSMUSG00000032698	0.00232201	0.05371	0.293689
Erythroid	Cd59a	ENSMUSG00000032679	0.00487239	0.0847701	-0.270018
Erythroid	Dnajc24	ENSMUSG00000027166	0.00290687	0.0614083	0.229306
Erythroid	Lin7c	ENSMUSG00000027162	0.00051486	0.02083	0.26907
Erythroid	Lpcat4	ENSMUSG00000027134	0.000981027	0.0323002	0.855451
Erythroid	Srp14	ENSMUSG00000009549	0.0063819	0.0990432	0.177507
Erythroid	Bahd1	ENSMUSG00000040007	0.00156567	0.0414639	0.761208
Erythroid	Zfyve19	ENSMUSG00000068580	0.00252896	0.0561286	0.291578
Erythroid	Gfra4	ENSMUSG00000027316	0.00162414	0.0425398	1.40798
Erythroid	Cdc25b	ENSMUSG00000027330	0.00540126	0.0908274	-0.560352
Erythroid	Trmt6	ENSMUSG00000037376	2.07075e-05	0.00221471	0.254297
Erythroid	Bmp2	ENSMUSG00000027358	0.00173774	0.0445308	0.594543
Erythroid	Snrpb2	ENSMUSG00000008333	9.26411e-05	0.00642859	0.203715
Erythroid	Snx5	ENSMUSG00000027423	0.00389451	0.0743892	0.203771
Erythroid	Entpd6	ENSMUSG00000033068	0.00138785	0.0383982	0.418216
Erythroid	Abhd12	ENSMUSG00000032046	0.00281715	0.060191	0.381457
Erythroid	Fkbp1a	ENSMUSG00000032966	1.96836e-06	0.000399649	0.194637
Erythroid	Rbck1	ENSMUSG00000027466	0.000526009	0.021105	0.247212
Erythroid	Commd7	ENSMUSG00000056941	1.52582e-05	0.00177969	0.289989
Erythroid	Dnmt3b	ENSMUSG00000027478	0.000494757	0.0204699	0.473229
Erythroid	Eif6	ENSMUSG00000027613	0.001722	0.0444235	0.0926414
Erythroid	Plcg1	ENSMUSG00000016933	0.00572288	0.0936093	0.493311
Erythroid	Mybl2	ENSMUSG00000017861	0.00489875	0.0848498	0.224468
Erythroid	Trp53rkb	ENSMUSG00000042854	7.15495e-05	0.00533652	0.354851
Erythroid	Cse1l	ENSMUSG00000002718	0.005475	0.0910894	0.185687
Erythroid	Atp9a	ENSMUSG00000027546	0.00253773	0.0562095	1.124
Erythroid	Pfdn4	ENSMUSG00000052033	0.000514647	0.02083	0.222598
Erythroid	Adrm1	ENSMUSG00000039041	0.00261599	0.057283	0.125865
Erythroid	B230312C02Rik	ENSMUSG00000084843	0.000819699	0.0284405	0.815002
Erythroid	Arfrp1	ENSMUSG00000038671	0.000137717	0.00829629	0.209374
Erythroid	Polr3k	ENSMUSG00000038628	0.00406202	0.0762278	0.118718
Erythroid	Praf2	ENSMUSG00000031149	0.003508	0.0691758	0.547569
Erythroid	Pqbp1	ENSMUSG00000031157	0.00184832	0.0465861	0.253771
Erythroid	Pcsk1n	ENSMUSG00000039278	0.00228339	0.0531531	0.652036
Erythroid	Gata1	ENSMUSG00000031162	6.39692e-05	0.00493914	0.176761
Erythroid	Fundc1	ENSMUSG00000025040	0.000543559	0.0213605	0.287872
Erythroid	Pgrmc1	ENSMUSG00000006373	0.000315057	0.0149426	0.387268
Erythroid	Upf3b	ENSMUSG00000036572	0.000816688	0.0284405	0.183412
Erythroid	Gpc3	ENSMUSG00000055653	0.00137481	0.0383549	0.857097
Erythroid	Rbmx	ENSMUSG00000031134	8.33025e-05	0.00596947	0.271247
Erythroid	Hmgb3	ENSMUSG00000015217	0.000149331	0.0086172	0.344173
Erythroid	Cetn2	ENSMUSG00000031347	0.00496376	0.0855187	0.146766
Erythroid	Bcap31	ENSMUSG00000002015	0.00116111	0.0357595	0.173894
Erythroid	Ssr4	ENSMUSG00000002014	0.00164836	0.0429277	0.151111
Erythroid	Flna	ENSMUSG00000031328	0.00101771	0.0330124	0.449998
Erythroid	Fam50a	ENSMUSG00000001962	0.00310697	0.0644735	0.162736
Erythroid	Lage3	ENSMUSG00000015289	0.00572891	0.0936093	0.138983
Erythroid	Vbp1	ENSMUSG00000031197	0.000610838	0.0233353	0.150251
Erythroid	Pdzd11	ENSMUSG00000015668	0.00495672	0.0855187	0.156135
Erythroid	Nono	ENSMUSG00000031311	0.00410495	0.076542	0.265043
Erythroid	Itm2a	ENSMUSG00000031239	0.000223454	0.0114136	0.67212
Erythroid	Sh3bgrl	ENSMUSG00000031246	1.33659e-05	0.00166527	0.495829
Erythroid	Tspan6	ENSMUSG00000067377	1.75003e-06	0.000362025	0.452646
Erythroid	Timm8a1	ENSMUSG00000048007	1.9388e-08	9.66226e-06	0.127566
Erythroid	Arxes2	ENSMUSG00000048040	8.44382e-05	0.00597278	0.544153
Erythroid	Tceal8	ENSMUSG00000051579	1.28209e-07	4.69748e-05	0.210047
Erythroid	Bex1	ENSMUSG00000050071	0.00104838	0.0334141	0.795461
Erythroid	Bex3	ENSMUSG00000046432	0.00392791	0.0746228	0.263639
Erythroid	Prps1	ENSMUSG00000031432	7.90877e-06	0.00122129	0.244564
Erythroid	2210013O21Rik	ENSMUSG00000086316	0.000171797	0.00927872	0.311339
Erythroid	Sms	ENSMUSG00000071708	1.51573e-08	7.91353e-06	0.411717
Erythroid	Trappc2	ENSMUSG00000079317	0.00102948	0.0331003	0.352324
Erythroid	Prps2	ENSMUSG00000025742	0.00272038	0.058829	0.306918
Erythroid	Hccs	ENSMUSG00000031352	0.00481379	0.0845533	0.342203
Erythroid	Car2	ENSMUSG00000027562	0.000459311	0.0192209	-0.254832
Erythroid	Gyg	ENSMUSG00000019528	0.00235564	0.0541451	0.214575
Erythroid	Actl6a	ENSMUSG00000027671	0.00289537	0.0612834	0.125342
Erythroid	Exosc8	ENSMUSG00000027752	0.000201527	0.0106741	0.124313
Erythroid	Serp1	ENSMUSG00000027808	7.85161e-10	1.09473e-06	0.210663
Erythroid	P2ry1	ENSMUSG00000027765	0.00244084	0.0549514	0.523439
Erythroid	Cct3	ENSMUSG00000001416	0.00114598	0.0353969	0.177905
Erythroid	Ssr2	ENSMUSG00000041355	0.000296796	0.0143921	0.171839
Erythroid	Krtcap2	ENSMUSG00000042747	0.00306864	0.063963	0.201954
Erythroid	S100a6	ENSMUSG00000001025	0.00327743	0.0662985	0.952023
Erythroid	S100a10	ENSMUSG00000041959	0.00188268	0.0469488	0.258093
Erythroid	Psmb4	ENSMUSG00000005779	0.00243048	0.0548309	0.0887155
Erythroid	Psmd4	ENSMUSG00000005625	0.00041403	0.0180853	0.142077
Erythroid	Car14	ENSMUSG00000038526	0.00132176	0.0379481	0.974933
Erythroid	Hist2h3c1	ENSMUSG00000093769	0.00409937	0.076542	-1.82015
Erythroid	Pex11b	ENSMUSG00000028102	0.00481648	0.0845533	0.327083
Erythroid	Phgdh	ENSMUSG00000053398	0.000380384	0.0168847	0.120701
Erythroid	Fam46c	ENSMUSG00000044468	0.000127842	0.00789019	-0.477255
Erythroid	Wdr77	ENSMUSG00000000561	6.76053e-05	0.00518339	0.173233
Erythroid	Gstm2	ENSMUSG00000040562	0.000621905	0.0235937	0.668847
Erythroid	Slc30a7	ENSMUSG00000054414	0.0057759	0.0940966	0.424345
Erythroid	Agl	ENSMUSG00000033400	3.34314e-05	0.00324373	0.585753
Erythroid	Cnn3	ENSMUSG00000053931	0.000449973	0.0189821	0.341592
Erythroid	Pla2g12a	ENSMUSG00000027999	0.00141308	0.038646	0.387879
Erythroid	Ube2d3	ENSMUSG00000078578	0.00614888	0.0973388	0.117445
Erythroid	H2afz	ENSMUSG00000037894	0.00630089	0.0985491	0.16581
Erythroid	Eif4e	ENSMUSG00000028156	1.34949e-07	4.69748e-05	0.161095
Erythroid	Selenof	ENSMUSG00000037072	0.00111371	0.0347883	0.164776
Erythroid	Ddah1	ENSMUSG00000028194	0.000348995	0.0160772	0.270984
Erythroid	Bcl10	ENSMUSG00000028191	0.00162746	0.0425398	0.24402
Erythroid	Impad1	ENSMUSG00000066324	1.74637e-05	0.00193406	0.382054
Erythroid	Sdcbp	ENSMUSG00000028249	0.00104718	0.0334141	0.200589
Erythroid	Car8	ENSMUSG00000041261	0.0023978	0.0542052	1.78535
Erythroid	Rab2a	ENSMUSG00000047187	0.00252513	0.0561286	0.168487
Erythroid	Ccne2	ENSMUSG00000028212	0.00355461	0.0697187	0.291283
Erythroid	Otud6b	ENSMUSG00000040550	0.00251596	0.0561286	0.27116
Erythroid	Sigmar1	ENSMUSG00000036078	6.97944e-05	0.00527742	0.260182
Erythroid	Clta	ENSMUSG00000028478	0.000573078	0.022124	0.107193
Erythroid	Hemgn	ENSMUSG00000028332	0.00312329	0.0644891	-0.664314
Erythroid	Dnajc25	ENSMUSG00000070972	0.00315604	0.0648772	0.223217
Erythroid	Pgm2	ENSMUSG00000025791	0.00381983	0.0737335	0.6339
Erythroid	Plpp3	ENSMUSG00000028517	0.0017448	0.0445308	1.04244
Erythroid	0610037L13Rik	ENSMUSG00000028608	0.00316943	0.0649525	0.171541
Erythroid	Cmpk1	ENSMUSG00000028719	2.4e-05	0.00243645	0.145726
Erythroid	Mmachc	ENSMUSG00000028690	0.000299807	0.014417	0.396151
Erythroid	B4galt2	ENSMUSG00000028541	0.00202718	0.0492681	0.403072
Erythroid	Ermap	ENSMUSG00000028644	0.000645185	0.023836	-0.790909
Erythroid	Adprhl2	ENSMUSG00000042558	0.000760683	0.0270783	0.228418
Erythroid	Marcksl1	ENSMUSG00000047945	1.67608e-09	1.67059e-06	0.530394
Erythroid	Tmem234	ENSMUSG00000028797	0.00457128	0.0821632	0.0935804
Erythroid	Snrnp40	ENSMUSG00000074088	6.93571e-06	0.00113497	0.17044
Erythroid	Rcc1	ENSMUSG00000028896	0.00109774	0.0344861	0.222779
Erythroid	Rpa2	ENSMUSG00000028884	0.000202779	0.0106888	0.165202
Erythroid	Nudc	ENSMUSG00000028851	7.461e-13	8.18024e-09	0.168434
Erythroid	Zdhhc18	ENSMUSG00000037553	0.001933	0.0476226	0.951193
Erythroid	Sh3bgrl3	ENSMUSG00000028843	2.59453e-08	1.2368e-05	0.453048
Erythroid	Zfp593	ENSMUSG00000028840	0.000293771	0.0143439	0.162048
Erythroid	Mtfr1l	ENSMUSG00000046671	4.72867e-05	0.0039748	0.260576
Erythroid	Selenon	ENSMUSG00000050989	0.0036901	0.0716075	0.854906
Erythroid	Syf2	ENSMUSG00000028821	0.00337844	0.0673476	0.123142
Erythroid	Srsf10	ENSMUSG00000028676	0.00154064	0.041199	0.170878
Erythroid	Cda	ENSMUSG00000028755	0.00192034	0.0475273	0.974706
Erythroid	Agtrap	ENSMUSG00000029007	0.00485071	0.0846278	0.429626
Erythroid	Srm	ENSMUSG00000006442	0.000565443	0.021929	0.256407
Erythroid	Pgd	ENSMUSG00000028961	0.000297976	0.0143921	0.199331
Erythroid	Slc25a33	ENSMUSG00000028982	0.00137936	0.038384	0.365834
Erythroid	Park7	ENSMUSG00000028964	0.000134497	0.00817393	0.185787
Erythroid	Vamp3	ENSMUSG00000028955	0.000112607	0.00737476	0.326632
Erythroid	Plekhg5	ENSMUSG00000039713	0.000429762	0.0184059	1.4565
Erythroid	Acot7	ENSMUSG00000028937	1.59223e-05	0.00181187	0.594886
Erythroid	Fam213b	ENSMUSG00000029059	0.000121934	0.00768323	0.526759
Erythroid	Rer1	ENSMUSG00000029048	0.000106104	0.00705048	0.143985
Erythroid	Pusl1	ENSMUSG00000051557	0.000373517	0.0168847	0.231698
Erythroid	Ube2j2	ENSMUSG00000023286	9.14113e-05	0.00638366	0.169403
Erythroid	B3galt6	ENSMUSG00000050796	0.00217458	0.0517039	0.327656
Erythroid	2700038G22Rik	ENSMUSG00000097180	0.00320824	0.06526	0.313243
Erythroid	Insig1	ENSMUSG00000045294	0.000714672	0.0256907	0.602451
Erythroid	Cad	ENSMUSG00000013629	0.000320757	0.014965	0.256298
Erythroid	Gpn1	ENSMUSG00000064037	5.25392e-05	0.0042988	0.220921
Erythroid	Bre	ENSMUSG00000052139	1.67973e-05	0.00187924	0.313392
Erythroid	Maea	ENSMUSG00000079562	0.00100864	0.0328185	0.218174
Erythroid	Slbp	ENSMUSG00000004642	2.12099e-05	0.00221471	0.202642
Erythroid	Nelfa	ENSMUSG00000029111	0.00335976	0.0670974	0.233767
Erythroid	Gm42851	ENSMUSG00000106688	0.00271354	0.058797	1.36674
Erythroid	Crmp1	ENSMUSG00000029121	0.00110916	0.0347453	2.24517
Erythroid	Msx1	ENSMUSG00000048450	0.00134521	0.0379661	0.628032
Erythroid	Cd38	ENSMUSG00000029084	0.00628709	0.0985491	1.03763
Erythroid	Lap3	ENSMUSG00000039682	9.54881e-08	3.73904e-05	0.215156
Erythroid	Smim20	ENSMUSG00000061461	0.000539233	0.0213435	0.294005
Erythroid	Pgm1	ENSMUSG00000029171	9.48948e-06	0.0013512	0.458324
Erythroid	Klhl5	ENSMUSG00000054920	0.00325214	0.0660305	1.25774
Erythroid	Tmem33	ENSMUSG00000037720	0.00477333	0.0845533	0.136923
Erythroid	Kit	ENSMUSG00000005672	0.00441611	0.0799234	0.703545
Erythroid	Tmem165	ENSMUSG00000029234	0.00356598	0.0698168	0.156605
Erythroid	Hopx	ENSMUSG00000059325	0.00386302	0.0740457	-2.02459
Erythroid	Dck	ENSMUSG00000029366	0.00302442	0.0631614	0.223597
Erythroid	Cox18	ENSMUSG00000035505	7.33763e-05	0.00543579	0.303812
Erythroid	Parm1	ENSMUSG00000034981	0.00332068	0.0666813	1.06787
Erythroid	Enoph1	ENSMUSG00000029326	0.00480107	0.0845533	0.197858
Erythroid	Cops4	ENSMUSG00000035297	0.000120664	0.00765219	0.16718
Erythroid	Plac8	ENSMUSG00000029322	3.54825e-05	0.00332002	0.864262
Erythroid	Coq2	ENSMUSG00000029319	0.00127988	0.0377227	0.20936
Erythroid	Cryba4	ENSMUSG00000066975	0.0061098	0.0973388	1.27146
Erythroid	Tpst2	ENSMUSG00000029344	1.92483e-05	0.00211039	0.384405
Erythroid	2210016L21Rik	ENSMUSG00000029559	0.000818281	0.0284405	0.194253
Erythroid	Triap1	ENSMUSG00000029535	0.000446035	0.0189547	0.190623
Erythroid	Rplp0	ENSMUSG00000067274	5.08431e-05	0.00419131	0.119532
Erythroid	Rfc5	ENSMUSG00000029363	0.00393396	0.0746228	0.150549
Erythroid	Sdsl	ENSMUSG00000029596	8.26721e-05	0.00596947	1.22844
Erythroid	Vps29	ENSMUSG00000029462	0.00298033	0.0624786	0.125475
Erythroid	Denr	ENSMUSG00000023106	0.000874529	0.0299636	0.0979357
Erythroid	Ccdc62	ENSMUSG00000061882	0.00292212	0.0616118	0.708124
Erythroid	Eif2b1	ENSMUSG00000029388	2.15074e-11	7.86022e-08	0.238599
Erythroid	Tyw1	ENSMUSG00000056310	0.00632478	0.098671	0.366509
Erythroid	Auts2	ENSMUSG00000029673	0.000855081	0.0295745	0.486938
Erythroid	Wbscr22	ENSMUSG00000005378	0.00120477	0.0364892	0.170203
Erythroid	Dnajc30	ENSMUSG00000061118	0.00560654	0.0928551	0.203796
Erythroid	Mdh2	ENSMUSG00000019179	0.00249218	0.0558779	0.200858
Erythroid	Ap1s1	ENSMUSG00000004849	0.00326611	0.0661915	0.197198
Erythroid	Gpr146	ENSMUSG00000044197	0.0053776	0.0907077	-0.458887
Erythroid	Fscn1	ENSMUSG00000029581	3.45944e-05	0.00332002	0.689905
Erythroid	Arpc1b	ENSMUSG00000029622	0.00612895	0.0973388	0.462939
Erythroid	Pdap1	ENSMUSG00000029623	0.00363844	0.0708558	0.179467
Erythroid	Cpsf4	ENSMUSG00000029625	0.00634468	0.098671	0.188836
Erythroid	Rasl11a	ENSMUSG00000029641	6.20541e-05	0.00482526	1.38307
Erythroid	Mtus2	ENSMUSG00000029651	0.00434259	0.0793536	1.11329
Erythroid	Fry	ENSMUSG00000056602	0.000944823	0.0315824	1.1007
Erythroid	Peg10	ENSMUSG00000092035	0.000417389	0.0180879	0.547997
Erythroid	Pon2	ENSMUSG00000032667	0.00640409	0.0991729	-0.211325
Erythroid	Sdhaf3	ENSMUSG00000042505	0.00144923	0.0393302	0.259565
Erythroid	Capza2	ENSMUSG00000015733	2.79895e-05	0.00278979	0.175262
Erythroid	Tspan12	ENSMUSG00000029669	8.42851e-05	0.00597278	0.586843
Erythroid	Fam3c	ENSMUSG00000029672	1.11852e-08	6.45442e-06	0.444374
Erythroid	Akr1b3	ENSMUSG00000001642	0.00053536	0.021267	0.204329
Erythroid	Akr1b8	ENSMUSG00000029762	0.00539592	0.0908274	0.529195
Erythroid	Mtpn	ENSMUSG00000029840	0.00414247	0.0767523	0.118929
Erythroid	Zc3hav1	ENSMUSG00000029826	1.37103e-07	4.69748e-05	-0.497144
Erythroid	Tmem176b	ENSMUSG00000029810	0.00607374	0.0972153	1.20434
Erythroid	Cycs	ENSMUSG00000063694	0.000279169	0.0139128	0.260114
Erythroid	Hoxa9	ENSMUSG00000038227	0.00345116	0.0681775	1.29321
Erythroid	Mad2l1	ENSMUSG00000029910	0.00257275	0.0566417	0.144731
Erythroid	Serbp1	ENSMUSG00000036371	0.00618844	0.0976029	0.0977762
Erythroid	Tmsb10	ENSMUSG00000079523	0.00433469	0.0793415	0.380666
Erythroid	Suclg1	ENSMUSG00000052738	0.00560064	0.0928551	0.150477
Erythroid	Mrpl19	ENSMUSG00000030045	0.00105609	0.0335623	0.131049
Erythroid	Hk2	ENSMUSG00000000628	0.00176246	0.0447306	0.564189
Erythroid	Htra2	ENSMUSG00000068329	0.00449106	0.0808539	0.215918
Erythroid	Dqx1	ENSMUSG00000009145	0.00516078	0.0878615	0.869358
Erythroid	Cct7	ENSMUSG00000030007	0.0052887	0.0897606	0.0890142
Erythroid	Fam136a	ENSMUSG00000057497	3.82651e-08	1.74808e-05	0.17813
Erythroid	Snrnp27	ENSMUSG00000001158	0.00481994	0.0845533	0.152978
Erythroid	Isy1	ENSMUSG00000030056	0.00145977	0.0395184	0.242565
Erythroid	Sec61a1	ENSMUSG00000030082	0.000500977	0.0206084	0.347975
Erythroid	Nup210	ENSMUSG00000030091	0.00536926	0.0907077	0.374251
Erythroid	Mrps25	ENSMUSG00000014551	0.00335341	0.0670927	0.144247
Erythroid	Foxp1	ENSMUSG00000030067	0.00579931	0.0943022	-0.60595
Erythroid	Edem1	ENSMUSG00000030104	0.000545976	0.0213788	0.44187
Erythroid	Jagn1	ENSMUSG00000051256	0.00473675	0.0843081	0.15058
Erythroid	Bid	ENSMUSG00000004446	0.000104169	0.00700681	0.344969
Erythroid	Phb2	ENSMUSG00000004264	0.00203527	0.0492681	0.177268
Erythroid	Mlf2	ENSMUSG00000030120	7.38189e-11	1.6187e-07	0.249126
Erythroid	Cd9	ENSMUSG00000030342	0.00210733	0.0504471	0.212813
Erythroid	Tigar	ENSMUSG00000038028	0.00318426	0.0650135	0.825318
Erythroid	Ccnd2	ENSMUSG00000000184	0.000788963	0.0279038	0.467263
Erythroid	Fkbp4	ENSMUSG00000030357	0.000334243	0.0154626	0.19267
Erythroid	Magohb	ENSMUSG00000030188	0.00391938	0.0746044	0.216045
Erythroid	Arhgdib	ENSMUSG00000030220	0.000970865	0.0321588	0.629291
Erythroid	Strap	ENSMUSG00000030224	3.75433e-05	0.00338888	0.210037
Erythroid	Ldhb	ENSMUSG00000030246	0.00203561	0.0492681	0.949465
Erythroid	Med21	ENSMUSG00000030291	0.000102854	0.00696105	0.16659
Erythroid	Prpf31	ENSMUSG00000008373	0.00629281	0.0985491	0.126653
Erythroid	Tmc4	ENSMUSG00000019734	0.00537105	0.0907077	-0.35449
Erythroid	1700027J19Rik	ENSMUSG00000063838	4.87809e-05	0.00405177	1.05285
Erythroid	Tnni3	ENSMUSG00000035458	0.000511746	0.02083	0.435177
Erythroid	U2af2	ENSMUSG00000030435	0.00413783	0.0767523	0.205771
Erythroid	Zfp667	ENSMUSG00000054893	0.00615087	0.0973388	-0.692218
Erythroid	Usp29	ENSMUSG00000051527	0.000508675	0.0208101	1.14544
Erythroid	Sae1	ENSMUSG00000052833	0.00283164	0.060191	0.237171
Erythroid	Ppp5c	ENSMUSG00000003099	7.98785e-10	1.09473e-06	0.30326
Erythroid	Tomm40	ENSMUSG00000002984	0.00149143	0.040177	0.168445
Erythroid	Zfp428	ENSMUSG00000064264	0.00020399	0.0107012	0.290864
Erythroid	Exosc5	ENSMUSG00000061286	4.13388e-05	0.00359714	0.196147
Erythroid	Tgfb1	ENSMUSG00000002603	2.12253e-06	0.000415561	0.591585
Erythroid	Blvrb	ENSMUSG00000040466	0.00543036	0.0910894	-0.168771
Erythroid	Psmc4	ENSMUSG00000030603	1.24471e-05	0.00160554	0.121942
Erythroid	Eif3k	ENSMUSG00000053565	0.00102921	0.0331003	0.126882
Erythroid	Yif1b	ENSMUSG00000030588	0.0012799	0.0377227	0.1699
Erythroid	Faap24	ENSMUSG00000030493	0.00217869	0.0517039	0.19029
Erythroid	Nudt19	ENSMUSG00000034875	0.00014864	0.0086172	0.195743
Erythroid	Ccne1	ENSMUSG00000002068	0.000860095	0.0296544	0.145157
Erythroid	Prmt1	ENSMUSG00000109324	1.30547e-06	0.000275252	0.220108
Erythroid	Pih1d1	ENSMUSG00000003423	0.00246081	0.0552875	0.18462
Erythroid	Tead2	ENSMUSG00000030796	2.46633e-05	0.00248081	0.835418
Erythroid	Ruvbl2	ENSMUSG00000003868	0.000120743	0.00765219	0.185811
Erythroid	Fam83e	ENSMUSG00000054161	0.00593501	0.0959553	-1.08737
Erythroid	Emp3	ENSMUSG00000040212	4.74917e-05	0.0039748	0.521952
Erythroid	Nomo1	ENSMUSG00000030835	0.00391357	0.0746044	0.404186
Erythroid	Snrpa1	ENSMUSG00000030512	0.00269568	0.0585257	0.281077
Erythroid	Selenos	ENSMUSG00000075701	0.00162958	0.0425398	0.16141
Erythroid	Mrpl46	ENSMUSG00000030612	0.000421839	0.0182082	0.13205
Erythroid	Aen	ENSMUSG00000030609	0.00334264	0.0669995	0.140169
Erythroid	Idh2	ENSMUSG00000030541	3.64492e-07	9.74704e-05	0.519185
Erythroid	Wdr73	ENSMUSG00000025722	3.52705e-05	0.00332002	0.210483
Erythroid	Zfp592	ENSMUSG00000005621	0.00545854	0.0910894	0.35256
Erythroid	Alg8	ENSMUSG00000035704	0.000479795	0.019926	0.285742
Erythroid	Clns1a	ENSMUSG00000025439	5.58126e-05	0.00449948	0.167172
Erythroid	Spcs2	ENSMUSG00000035227	0.00274715	0.0592909	0.115068
Erythroid	Coa4	ENSMUSG00000044881	0.00133282	0.0379481	0.280358
Erythroid	Hbb-bh1	ENSMUSG00000052217	0.000312041	0.0148899	-0.212332
Erythroid	Mrpl17	ENSMUSG00000030879	0.000195061	0.0103818	0.15229
Erythroid	1110004F10Rik	ENSMUSG00000030663	0.00118708	0.036254	0.15641
Erythroid	Coq7	ENSMUSG00000030652	0.00280807	0.0601323	0.197489
Erythroid	Spns1	ENSMUSG00000030741	0.00202126	0.049247	0.283773
Erythroid	Ypel3	ENSMUSG00000042675	0.00602686	0.0966059	-0.632731
Erythroid	Tmem219	ENSMUSG00000060538	0.00235205	0.0541451	0.349246
Erythroid	Mylpf	ENSMUSG00000030672	0.00375758	0.0727881	-0.503519
Erythroid	Zfp771	ENSMUSG00000054716	0.000172796	0.00928692	0.201805
Erythroid	Pycard	ENSMUSG00000030793	0.000359416	0.0164193	0.573247
Erythroid	Oat	ENSMUSG00000030934	3.10404e-05	0.00303863	0.345471
Erythroid	Ctbp2	ENSMUSG00000030970	0.00172621	0.0444276	0.465605
Erythroid	Uros	ENSMUSG00000030979	0.00419493	0.0775602	-0.206701
Erythroid	Echs1	ENSMUSG00000025465	0.000958935	0.0319567	0.233579
Erythroid	Pgghg	ENSMUSG00000062031	0.00413518	0.0767523	0.91988
Erythroid	Ifitm2	ENSMUSG00000060591	9.64031e-05	0.00660602	0.421424
Erythroid	Ifitm3	ENSMUSG00000025492	2.5038e-06	0.000465283	1.24901
Erythroid	Cd151	ENSMUSG00000025510	0.00580572	0.0943022	0.368629
Erythroid	Tspan4	ENSMUSG00000025511	8.925e-05	0.00627268	0.532414
Erythroid	Tssc4	ENSMUSG00000045752	0.000169778	0.00921506	0.227088
Erythroid	Pcmt1	ENSMUSG00000019795	0.00254859	0.0562311	0.151872
Erythroid	Ltv1	ENSMUSG00000019814	5.47728e-05	0.00444836	0.183015
Erythroid	Fuca2	ENSMUSG00000019810	0.00120156	0.0364892	0.462727
Erythroid	Rwdd1	ENSMUSG00000019782	0.00297964	0.0624786	0.138443
Erythroid	Gm9803	ENSMUSG00000045886	0.00567459	0.0934177	0.344327
Erythroid	Msl3l2	ENSMUSG00000047669	0.00254896	0.0562311	1.50839
Erythroid	Gja1	ENSMUSG00000050953	0.00480009	0.0845533	0.677207
Erythroid	Ppa1	ENSMUSG00000020089	0.00484283	0.0846278	0.17241
Erythroid	Ado	ENSMUSG00000057134	0.00441751	0.0799234	0.192223
Erythroid	Tfam	ENSMUSG00000003923	8.60196e-06	0.00129194	0.205486
Erythroid	Mif	ENSMUSG00000033307	0.00194669	0.0477483	0.202975
Erythroid	Smarcb1	ENSMUSG00000000902	0.00220835	0.0522944	0.129566
Erythroid	Sumo3	ENSMUSG00000020265	1.05501e-06	0.000231343	0.274585
Erythroid	1810043G02Rik	ENSMUSG00000020284	0.0013442	0.0379661	0.473934
Erythroid	Bsg	ENSMUSG00000023175	0.00217202	0.0517039	0.139169
Erythroid	Wdr18	ENSMUSG00000035754	1.71851e-07	5.38335e-05	0.154479
Erythroid	Polr2e	ENSMUSG00000004667	0.00078365	0.0278056	0.157969
Erythroid	Gpx4	ENSMUSG00000075706	1.35295e-05	0.00166672	0.214652
Erythroid	Gamt	ENSMUSG00000020150	2.35998e-05	0.00241821	0.952105
Erythroid	2310011J03Rik	ENSMUSG00000020133	0.000616833	0.0234825	0.174978
Erythroid	Plekhj1	ENSMUSG00000035278	0.00311426	0.0644735	0.14905
Erythroid	Sf3a2	ENSMUSG00000020211	0.000673406	0.0245452	0.23421
Erythroid	Timm13	ENSMUSG00000020219	0.000657958	0.0241266	0.150681
Erythroid	Nfyb	ENSMUSG00000020248	0.00344353	0.0681497	0.160488
Erythroid	Rtcb	ENSMUSG00000001783	4.34157e-09	3.40007e-06	0.227821
Erythroid	Arl1	ENSMUSG00000060904	0.000155489	0.00876243	0.156181
Erythroid	Slc25a3	ENSMUSG00000061904	0.000412649	0.0180853	0.118195
Erythroid	Gm15915	ENSMUSG00000085723	0.00104072	0.0333639	1.23576
Erythroid	Mrpl42	ENSMUSG00000062981	0.00026241	0.0131975	0.11459
Erythroid	Rap1b	ENSMUSG00000052681	3.77963e-07	9.86664e-05	0.345264
Erythroid	Tmbim4	ENSMUSG00000020225	0.00315984	0.0648772	0.152449
Erythroid	Atp23	ENSMUSG00000025436	0.00180587	0.0456212	0.37944
Erythroid	Tsfm	ENSMUSG00000040521	0.000133753	0.00817393	0.156379
Erythroid	Cdk4	ENSMUSG00000006728	0.00171039	0.044228	0.214265
Erythroid	Dctn2	ENSMUSG00000025410	0.00577328	0.0940966	0.1417
Erythroid	Nabp2	ENSMUSG00000025374	0.000402832	0.0177376	0.274805
Erythroid	Stxbp2	ENSMUSG00000004626	0.00485506	0.0846278	0.296901
Erythroid	Retn	ENSMUSG00000012705	3.75965e-05	0.00338888	2.01675
Erythroid	Timm44	ENSMUSG00000002949	0.000754564	0.026948	0.144108
Erythroid	Elavl1	ENSMUSG00000040028	4.70849e-11	1.2906e-07	0.252089
Erythroid	Col4a1	ENSMUSG00000031502	0.000323793	0.0150427	1.22584
Erythroid	F10	ENSMUSG00000031444	4.59418e-10	8.3951e-07	0.432043
Erythroid	Tfdp1	ENSMUSG00000038482	1.25651e-06	0.000270124	0.221981
Erythroid	Agpat5	ENSMUSG00000031467	0.00208671	0.0502829	0.144068
Erythroid	Vdac3	ENSMUSG00000008892	0.00193497	0.0476226	0.136468
Erythroid	Fut10	ENSMUSG00000046152	0.00597654	0.0962629	0.659134
Erythroid	Gtf2e2	ENSMUSG00000031585	2.25054e-05	0.00232782	0.177087
Erythroid	Ankrd37	ENSMUSG00000050914	0.00226478	0.0528961	0.411552
Erythroid	Slc25a4	ENSMUSG00000031633	7.41172e-08	3.00971e-05	0.388583
Erythroid	Rwdd4a	ENSMUSG00000031568	0.000317333	0.0149426	0.16413
Erythroid	Dctd	ENSMUSG00000031562	3.58512e-06	0.000633987	0.390671
Erythroid	Spcs3	ENSMUSG00000054408	0.00343537	0.0681111	0.297627
Erythroid	Tmem192	ENSMUSG00000025521	0.00320226	0.0652594	0.320694
Erythroid	Tma16	ENSMUSG00000025591	0.000223817	0.0114136	0.161413
Erythroid	Tmem161a	ENSMUSG00000002342	0.00131892	0.0379481	0.383636
Erythroid	Ddx49	ENSMUSG00000057788	0.000167624	0.00921506	0.197698
Erythroid	Kxd1	ENSMUSG00000055553	0.00155228	0.0412087	0.160495
Erythroid	Isyna1	ENSMUSG00000019139	0.00151456	0.0407	0.199273
Erythroid	Dda1	ENSMUSG00000074247	1.50286e-05	0.0017731	0.18987
Erythroid	Hmox1	ENSMUSG00000005413	0.00496857	0.0855187	0.745722
Erythroid	Lsm6	ENSMUSG00000031683	5.06944e-09	3.47383e-06	0.204085
Erythroid	Gypa	ENSMUSG00000051839	0.000673851	0.0245452	-0.269396
Erythroid	Ddx39	ENSMUSG00000005481	0.000211693	0.0109481	0.106411
Erythroid	Calr	ENSMUSG00000003814	0.000796986	0.0280069	0.300463
Erythroid	Dhps	ENSMUSG00000060038	0.00633597	0.098671	0.152387
Erythroid	Arl2bp	ENSMUSG00000031776	0.00491596	0.0850135	0.246657
Erythroid	Ciapin1	ENSMUSG00000031781	1.4038e-05	0.00170849	0.181711
Erythroid	Polr2c	ENSMUSG00000031783	0.000113003	0.00737476	0.143562
Erythroid	Adgrg1	ENSMUSG00000031785	0.00471758	0.0842402	0.556241
Erythroid	Fam65a	ENSMUSG00000038604	0.00398577	0.0753553	0.694771
Erythroid	Psmb10	ENSMUSG00000031897	0.00199778	0.0487832	0.354912
Erythroid	Dus2	ENSMUSG00000031901	0.00125647	0.0375365	0.363976
Erythroid	Cog8	ENSMUSG00000031916	0.00276094	0.0594715	0.210244
Erythroid	Nip7	ENSMUSG00000031917	0.00100874	0.0328185	0.207453
Erythroid	Cyb5b	ENSMUSG00000031924	0.00149085	0.040177	0.153426
Erythroid	Nob1	ENSMUSG00000003848	0.000878862	0.0300182	0.163298
Erythroid	Psmd7	ENSMUSG00000039067	2.37862e-06	0.000457529	0.163069
Erythroid	Dhodh	ENSMUSG00000031730	4.27114e-05	0.00368731	0.303373
Erythroid	Mtss1l	ENSMUSG00000033763	0.000160353	0.00887935	1.72846
Erythroid	Kars	ENSMUSG00000031948	0.00139124	0.0383982	0.178499
Erythroid	Mphosph6	ENSMUSG00000031843	0.00342845	0.068097	0.195907
Erythroid	Cotl1	ENSMUSG00000031827	0.000638055	0.023836	0.59609
Erythroid	Cyba	ENSMUSG00000006519	0.000312358	0.0148899	0.690509
Erythroid	Mvd	ENSMUSG00000006517	0.00154526	0.0412087	0.365453
Erythroid	Ctu2	ENSMUSG00000049482	0.000896463	0.0304298	0.185463
Erythroid	Cpne7	ENSMUSG00000034796	0.00193722	0.0476226	0.271094
Erythroid	Rab4a	ENSMUSG00000019478	0.00565432	0.0933644	0.325024
Erythroid	Ptprg	ENSMUSG00000021745	0.000527433	0.021105	1.32486
Erythroid	Thoc7	ENSMUSG00000053453	0.00134703	0.0379661	0.150509
Erythroid	Vdac2	ENSMUSG00000021771	1.90406e-09	1.73967e-06	0.149301
Erythroid	Comtd1	ENSMUSG00000021773	0.000532704	0.0212384	0.275163
Erythroid	Ppif	ENSMUSG00000021868	1.08789e-08	6.45442e-06	0.335972
Erythroid	Gm8113	ENSMUSG00000089901	0.0034058	0.0677699	-0.747113
Erythroid	Prmt5	ENSMUSG00000023110	0.00469706	0.0840107	0.295322
Erythroid	Psmb5	ENSMUSG00000022193	0.000105715	0.00705048	0.0853913
Erythroid	Nop9	ENSMUSG00000019297	0.00161338	0.04242	0.220353
Erythroid	Zdhhc20	ENSMUSG00000021969	0.00132288	0.0379481	0.35276
Erythroid	Gm16867	ENSMUSG00000093954	0.000128097	0.00789019	-0.690412
Erythroid	Polr3d	ENSMUSG00000000776	0.0021393	0.0511007	0.264878
Erythroid	Rcbtb2	ENSMUSG00000022106	0.0001422	0.00847329	0.48615
Erythroid	Lpar6	ENSMUSG00000033446	0.00188171	0.0469488	0.836961
Erythroid	Rnf219	ENSMUSG00000022120	0.00229806	0.0533281	0.41939
Erythroid	Ubac2	ENSMUSG00000041765	0.000906486	0.0306658	0.237001
Erythroid	Tm9sf2	ENSMUSG00000025544	0.0021073	0.0504471	0.241604
Erythroid	Ccdc82	ENSMUSG00000079084	0.00136049	0.0381106	-0.45672
Erythroid	Smco4	ENSMUSG00000058173	0.00387161	0.0740809	0.190424
Erythroid	Olfr77	ENSMUSG00000051118	0.000792779	0.0279486	2.17468
Erythroid	Pin1	ENSMUSG00000032171	0.00252164	0.0561286	0.181282
Erythroid	Cdkn2d	ENSMUSG00000096472	0.00566631	0.0934177	0.221808
Erythroid	Tmed1	ENSMUSG00000032180	0.000369295	0.0168006	0.222766
Erythroid	Carm1	ENSMUSG00000032185	7.87911e-06	0.00122129	0.286486
Erythroid	Tmem205	ENSMUSG00000040883	0.00107768	0.0340553	0.319129
Erythroid	Acp5	ENSMUSG00000001348	0.00187883	0.0469488	-0.367287
Erythroid	Jam3	ENSMUSG00000031990	2.02044e-06	0.000402765	0.609484
Erythroid	Nrgn	ENSMUSG00000053310	0.000174406	0.00932777	0.476446
Erythroid	Dpagt1	ENSMUSG00000032123	0.00261755	0.057283	0.352853
Erythroid	H2afx	ENSMUSG00000049932	0.00122862	0.0370178	0.13815
Erythroid	Trappc4	ENSMUSG00000032112	6.03007e-07	0.000146919	0.18642
Erythroid	Zpr1	ENSMUSG00000032078	0.00252549	0.0561286	0.165436
Erythroid	Idh3a	ENSMUSG00000032279	0.00423404	0.0781515	0.162027
Erythroid	Psma4	ENSMUSG00000032301	0.000435163	0.0185647	0.11189
Erythroid	Rab11a	ENSMUSG00000004771	1.15421e-05	0.00156231	0.245692
Erythroid	Gtf2a2	ENSMUSG00000033543	0.00568383	0.0934296	0.115101
Erythroid	Prtg	ENSMUSG00000036030	0.000155844	0.00876243	0.78447
Erythroid	Gsta4	ENSMUSG00000032348	0.000117902	0.00755952	0.407617
Erythroid	Atp1b3	ENSMUSG00000032412	0.000978134	0.0323002	0.176212
Erythroid	Srprb	ENSMUSG00000032553	0.00239211	0.0542052	0.238289
Erythroid	Abhd14a	ENSMUSG00000042210	0.00014176	0.00847329	0.28949
Erythroid	Pcbp4	ENSMUSG00000023495	0.00022698	0.0114682	0.482951
Erythroid	Rrp9	ENSMUSG00000041506	0.000208244	0.0108208	0.198529
Erythroid	Tmem115	ENSMUSG00000010045	2.96555e-05	0.00292922	0.431913
Erythroid	Rassf1	ENSMUSG00000010067	9.36631e-05	0.00645863	0.334209
Erythroid	Bsn	ENSMUSG00000032589	1.18972e-05	0.00157935	0.727406
Erythroid	Ccdc51	ENSMUSG00000025645	0.00478386	0.0845533	0.339704
Erythroid	Elp6	ENSMUSG00000054836	0.00402745	0.075871	0.231289
Erythroid	Trim71	ENSMUSG00000079259	0.00296535	0.0624033	0.69135
Erythroid	Gorasp1	ENSMUSG00000032513	0.00431895	0.0793151	0.466088
Erythroid	Higd1a	ENSMUSG00000038412	2.11611e-05	0.00221471	0.220234
Erythroid	Tmem158	ENSMUSG00000054871	0.00467901	0.0839619	0.343035
Erythroid	Sf3a1	ENSMUSG00000002129	1.44171e-07	4.78997e-05	0.280967
Erythroid	Emid1	ENSMUSG00000034164	0.00407419	0.0762278	1.40201
Erythroid	Igfbp3	ENSMUSG00000020427	2.02157e-05	0.0021945	1.37895
Erythroid	Cnrip1	ENSMUSG00000044629	0.00108945	0.034324	0.900448
Erythroid	Pno1	ENSMUSG00000020116	9.84989e-06	0.00138454	0.216282
Erythroid	Mgat4b	ENSMUSG00000036620	0.0012724	0.0377227	0.418306
Erythroid	Phykpl	ENSMUSG00000020359	0.00302298	0.0631614	0.326182
Erythroid	Hnrnpab	ENSMUSG00000020358	0.000522921	0.0210783	0.127727
Erythroid	Skp1a	ENSMUSG00000036309	0.00224833	0.0527431	0.137128
Erythroid	Rnf187	ENSMUSG00000020496	9.36705e-10	1.14112e-06	0.236702
Erythroid	Arf1	ENSMUSG00000048076	0.000144472	0.00853598	0.192655
Erythroid	Pld6	ENSMUSG00000043648	0.0059879	0.0962629	1.62227
Erythroid	Atpaf2	ENSMUSG00000042709	0.00063691	0.023836	0.217048
Erythroid	Ubb	ENSMUSG00000019505	0.00188902	0.0469643	0.156648
Erythroid	Trpv2	ENSMUSG00000018507	0.00483222	0.0846278	0.828789
Erythroid	Tvp23b	ENSMUSG00000014177	6.09325e-05	0.00477188	0.312472
Erythroid	Cox10	ENSMUSG00000042148	0.00520653	0.088503	0.253638
Erythroid	Rcvrn	ENSMUSG00000020907	9.96034e-07	0.000222868	1.65254
Erythroid	Rangrf	ENSMUSG00000032892	0.00329603	0.0665519	0.271341
Erythroid	Pfas	ENSMUSG00000020899	0.00112531	0.0350065	0.234136
Erythroid	Eif4a1	ENSMUSG00000059796	0.0008819	0.0300284	0.148134
Erythroid	Polr2a	ENSMUSG00000005198	0.00358077	0.0698568	0.159093
Erythroid	Eif5a	ENSMUSG00000078812	0.000375829	0.0168847	0.155205
Erythroid	Slc25a11	ENSMUSG00000014606	1.51559e-09	1.66169e-06	0.347758
Erythroid	Pfn1	ENSMUSG00000018293	0.00157254	0.0415454	0.193168
Erythroid	Eno3	ENSMUSG00000060600	0.00038489	0.0170159	0.634942
Erythroid	Derl2	ENSMUSG00000018442	0.0026588	0.0579544	0.209373
Erythroid	Smtnl2	ENSMUSG00000045667	7.13185e-05	0.00533652	0.674352
Erythroid	Ube2g1	ENSMUSG00000020794	0.00130323	0.0379481	0.256176
Erythroid	P2rx1	ENSMUSG00000020787	0.0010278	0.0331003	1.08808
Erythroid	Tlcd2	ENSMUSG00000038217	0.00380342	0.0735463	0.683967
Erythroid	Nxn	ENSMUSG00000020844	0.000117753	0.00755952	0.518152
Erythroid	Unc119	ENSMUSG00000002058	0.000205205	0.0107137	0.254497
Erythroid	Poldip2	ENSMUSG00000001100	0.000872207	0.0299636	0.163341
Erythroid	Fam58b	ENSMUSG00000049489	0.00107782	0.0340553	0.240282
Erythroid	Rad51d	ENSMUSG00000018841	0.000294361	0.0143439	0.561784
Erythroid	Slfn14	ENSMUSG00000082101	0.00126799	0.0377227	-2.09513
Erythroid	Dynll2	ENSMUSG00000020483	5.65613e-07	0.00014094	0.229428
Erythroid	Lrrc59	ENSMUSG00000020869	0.000450141	0.0189821	0.226038
Erythroid	Scrn2	ENSMUSG00000020877	0.000286895	0.0141779	0.602297
Erythroid	Epop	ENSMUSG00000043439	3.4233e-07	9.38327e-05	0.460102
Erythroid	Smarce1	ENSMUSG00000037935	5.79926e-05	0.00461557	0.164821
Erythroid	Tmem101	ENSMUSG00000020921	0.0020834	0.0502829	0.250798
Erythroid	Itga2b	ENSMUSG00000034664	0.00594251	0.0959553	0.382534
Erythroid	Dcakd	ENSMUSG00000020935	0.000685392	0.0248829	0.336776
Erythroid	Nmt1	ENSMUSG00000020936	0.00139388	0.0383982	0.240312
Erythroid	Hexim2	ENSMUSG00000043372	0.00357945	0.0698568	0.405353
Erythroid	Psmc5	ENSMUSG00000020708	0.000579676	0.0223002	0.160734
Erythroid	Axin2	ENSMUSG00000000142	0.00174723	0.0445308	1.2523
Erythroid	Galk1	ENSMUSG00000020766	0.000703499	0.025456	0.210773
Erythroid	H3f3b	ENSMUSG00000016559	4.07812e-06	0.000698633	0.308258
Erythroid	Mxra7	ENSMUSG00000020814	0.000287076	0.0141779	0.472281
Erythroid	Tk1	ENSMUSG00000025574	2.81805e-07	8.03533e-05	0.254251
Erythroid	Socs3	ENSMUSG00000053113	0.00260085	0.0571457	1.43816
Erythroid	Eif4a3	ENSMUSG00000025580	8.44042e-06	0.00128529	0.146614
Erythroid	Actg1	ENSMUSG00000062825	0.00364968	0.0709488	0.201849
Erythroid	Mrpl12	ENSMUSG00000039640	0.00166586	0.0431785	0.202036
Erythroid	P4hb	ENSMUSG00000025130	6.76564e-07	0.000161258	0.251983
Erythroid	Rac3	ENSMUSG00000018012	0.00317597	0.0649652	0.795245
Erythroid	Gps1	ENSMUSG00000025156	0.00129386	0.0379481	0.125048
Erythroid	Dus1l	ENSMUSG00000025155	0.000582887	0.0223453	0.193279
Erythroid	Fasn	ENSMUSG00000025153	8.27628e-05	0.00596947	0.39389
Erythroid	Wdr45b	ENSMUSG00000025173	0.00616136	0.0973388	0.285051
Erythroid	Amph	ENSMUSG00000021314	0.00613483	0.0973388	1.68803
Erythroid	Sox4	ENSMUSG00000076431	0.00311665	0.0644735	0.712586
Erythroid	Ssr1	ENSMUSG00000021427	4.60989e-05	0.00391805	0.177841
Erythroid	Eef1e1	ENSMUSG00000001707	0.00136258	0.0381106	0.180002
Erythroid	Slc35b3	ENSMUSG00000021432	0.000374555	0.0168847	0.491571
Erythroid	Gadd45g	ENSMUSG00000021453	7.62232e-07	0.000174106	0.308386
Erythroid	Tmed9	ENSMUSG00000058569	4.80545e-06	0.000798286	0.192935
Erythroid	H2afy	ENSMUSG00000015937	5.34704e-08	2.34241e-05	0.288888
Erythroid	Ctsl	ENSMUSG00000021477	4.64091e-06	0.000782815	0.256455
Erythroid	Polr3g	ENSMUSG00000035834	0.00286844	0.0608309	0.252059
Erythroid	Tmem167	ENSMUSG00000012422	2.27624e-09	1.91974e-06	0.176912
Erythroid	Zcchc9	ENSMUSG00000021621	0.00118004	0.0361395	0.220526
Erythroid	Ptcd2	ENSMUSG00000021650	3.87033e-05	0.0034252	0.207483
Erythroid	Smn1	ENSMUSG00000021645	2.62114e-06	0.000472698	0.161537
Erythroid	Cenph	ENSMUSG00000045273	0.00283278	0.060191	0.158527
Erythroid	Gpx8	ENSMUSG00000021760	0.00564685	0.0933644	1.26483
Erythroid	Mrps30	ENSMUSG00000021731	0.00488911	0.0848167	0.140968
Erythroid	Ptrhd1	ENSMUSG00000096199	0.00407395	0.0762278	0.248911
Erythroid	Laptm4a	ENSMUSG00000020585	0.0022476	0.0527431	0.170555
Erythroid	Greb1	ENSMUSG00000036523	0.000819282	0.0284405	0.902557
Erythroid	Pdia6	ENSMUSG00000020571	1.20376e-05	0.00157935	0.178986
Erythroid	Asap2	ENSMUSG00000052632	0.00226753	0.0528961	0.857906
Erythroid	Ywhaq	ENSMUSG00000076432	5.80946e-05	0.00461557	0.162855
Erythroid	Acp1	ENSMUSG00000044573	0.00638668	0.0990432	-0.222328
Erythroid	Dus4l	ENSMUSG00000020648	0.00225135	0.0527431	0.313473
Erythroid	Bzw2	ENSMUSG00000020547	0.00143962	0.0391661	0.20079
Erythroid	Ifrd1	ENSMUSG00000001627	0.00132278	0.0379481	0.291646
Erythroid	Fkbp3	ENSMUSG00000020949	2.49803e-06	0.000465283	0.18184
Erythroid	Dnaaf2	ENSMUSG00000020973	3.87381e-05	0.0034252	0.492783
Erythroid	Mnat1	ENSMUSG00000021103	0.000169505	0.00921506	0.265912
Erythroid	Max	ENSMUSG00000059436	0.00442662	0.0799563	0.139452
Erythroid	Actn1	ENSMUSG00000015143	0.00487869	0.0847701	0.560596
Erythroid	Riox1	ENSMUSG00000046791	0.0012435	0.0372507	0.25255
Erythroid	Npc2	ENSMUSG00000021242	0.00233135	0.0538124	0.206626
Erythroid	Eif2b2	ENSMUSG00000004788	4.36884e-05	0.00374218	0.204679
Erythroid	Pomt2	ENSMUSG00000034126	0.00507183	0.0867655	-0.874777
Erythroid	Ahsa1	ENSMUSG00000021037	1.79592e-07	5.46957e-05	0.163855
Erythroid	Ccdc85c	ENSMUSG00000084883	0.000100284	0.00682931	0.793118
Erythroid	Hsp90aa1	ENSMUSG00000021270	0.000415806	0.0180879	0.173855
Erythroid	Trmt61a	ENSMUSG00000060950	0.001317	0.0379481	0.270086
Erythroid	Cdca4	ENSMUSG00000047832	4.68274e-09	3.42277e-06	0.391506
Erythroid	Rad1	ENSMUSG00000022248	0.00031755	0.0149426	0.271539
Erythroid	Golph3	ENSMUSG00000022200	7.56316e-05	0.00552816	0.276496
Erythroid	Dap	ENSMUSG00000039168	0.00130065	0.0379481	0.272862
Erythroid	Cct5	ENSMUSG00000022234	0.00119063	0.0362614	0.109919
Erythroid	Ankrd46	ENSMUSG00000048307	0.00331876	0.0666813	0.556978
Erythroid	Eif3e	ENSMUSG00000022336	0.00122897	0.0370178	0.084564
Erythroid	Derl1	ENSMUSG00000022365	0.00398633	0.0753553	0.172392
Erythroid	9130401M01Rik	ENSMUSG00000101892	3.57317e-05	0.00332002	0.232693
Erythroid	Fam91a1	ENSMUSG00000037119	0.00400791	0.0756329	0.293624
Erythroid	Fam49b	ENSMUSG00000022378	0.00132712	0.0379481	0.220042
Erythroid	Them6	ENSMUSG00000056665	0.00064516	0.023836	0.313108
Erythroid	Eef1d	ENSMUSG00000055762	8.78798e-06	0.0013006	0.151398
Erythroid	Pycrl	ENSMUSG00000022571	3.53117e-05	0.00332002	0.197176
Erythroid	Exosc4	ENSMUSG00000034259	0.000112042	0.00737476	0.183321
Erythroid	Hgh1	ENSMUSG00000022554	0.00314257	0.0647653	0.263437
Erythroid	Bop1	ENSMUSG00000022557	0.00546905	0.0910894	0.247536
Erythroid	Txn2	ENSMUSG00000005354	1.3127e-05	0.0016543	0.198341
Erythroid	Sh3bp1	ENSMUSG00000022436	0.000997308	0.032738	0.334056
Erythroid	Lgals1	ENSMUSG00000068220	0.00013494	0.00817393	0.398645
Erythroid	H1f0	ENSMUSG00000096210	1.88349e-07	5.58124e-05	0.266956
Erythroid	Gcat	ENSMUSG00000006378	0.000943379	0.0315824	0.288189
Erythroid	Csnk1e	ENSMUSG00000022433	0.00154037	0.041199	0.411372
Erythroid	Cby1	ENSMUSG00000022428	0.00135074	0.0379731	0.280975
Erythroid	Apobec3	ENSMUSG00000009585	0.00469048	0.0840107	-0.515197
Erythroid	Adsl	ENSMUSG00000022407	0.00473101	0.0843081	0.11667
Erythroid	St13	ENSMUSG00000022403	2.62993e-06	0.000472698	0.26702
Erythroid	Desi1	ENSMUSG00000022472	1.31264e-05	0.0016543	0.226139
Erythroid	Fam118a	ENSMUSG00000022434	0.00129604	0.0379481	0.340889
Erythroid	Atxn10	ENSMUSG00000016541	0.000155456	0.00876243	0.198537
Erythroid	Creld2	ENSMUSG00000023272	0.000352189	0.0161565	0.294862
Erythroid	Lmf2	ENSMUSG00000022614	0.00155084	0.0412087	0.515243
Erythroid	Rabl2	ENSMUSG00000022621	0.00589387	0.095451	0.304997
Erythroid	Rpap3	ENSMUSG00000022466	0.00282901	0.060191	0.31635
Erythroid	Fkbp11	ENSMUSG00000003355	0.00506765	0.0867655	0.341579
Erythroid	Cers5	ENSMUSG00000023021	0.00133601	0.0379481	0.457356
Erythroid	Hnrnpa1	ENSMUSG00000046434	0.000169115	0.00921506	0.16919
Erythroid	Copz1	ENSMUSG00000060992	0.00188412	0.0469488	0.181952
Erythroid	Zfp385a	ENSMUSG00000000552	0.000541602	0.0213602	0.362526
Erythroid	Tfap4	ENSMUSG00000005718	0.00133259	0.0379481	0.335253
Erythroid	Carhsp1	ENSMUSG00000008393	0.0062375	0.0979819	0.279826
Erythroid	Rmi2	ENSMUSG00000037991	7.42248e-05	0.00546175	-0.634593
Erythroid	Slc25a1	ENSMUSG00000003528	0.00268355	0.0583779	0.29922
Erythroid	Prodh	ENSMUSG00000003526	1.6758e-07	5.38335e-05	0.500691
Erythroid	Ranbp1	ENSMUSG00000005732	0.00478342	0.0845533	0.156704
Erythroid	Parl	ENSMUSG00000033918	0.00210324	0.0504471	0.15917
Erythroid	Igf2bp2	ENSMUSG00000033581	0.00114611	0.0353969	0.798119
Erythroid	Dnajb11	ENSMUSG00000004460	0.000288609	0.0141897	0.23188
Erythroid	Hes1	ENSMUSG00000022528	1.21001e-05	0.00157935	0.880524
Erythroid	Umps	ENSMUSG00000022814	5.93479e-05	0.00468122	0.171294
Erythroid	Sec22a	ENSMUSG00000034473	0.00174854	0.0445308	0.410776
Erythroid	Adprh	ENSMUSG00000002844	0.00160907	0.0424082	0.239257
Erythroid	Cd47	ENSMUSG00000055447	1.33553e-07	4.69748e-05	0.409668
Erythroid	Rwdd2b	ENSMUSG00000041079	0.0057261	0.0936093	0.377131
Erythroid	Zdhhc14	ENSMUSG00000034265	0.00352654	0.0694164	-0.475919
Erythroid	Ezr	ENSMUSG00000052397	0.000501865	0.0206084	-0.712651
Erythroid	Igf2r	ENSMUSG00000023830	0.00222638	0.0526078	-1.06089
Erythroid	Airn	ENSMUSG00000078247	0.00022571	0.0114569	0.886216
Erythroid	Wtap	ENSMUSG00000060475	0.000641968	0.023836	0.181867
Erythroid	Tsr3	ENSMUSG00000015126	0.000273156	0.0136752	0.190717
Erythroid	Ube2i	ENSMUSG00000015120	0.00619588	0.0976029	0.103742
Erythroid	Stub1	ENSMUSG00000039615	1.60299e-05	0.00181187	0.234648
Erythroid	Fam195a	ENSMUSG00000025732	0.00531493	0.0900663	0.189195
Erythroid	Ergic1	ENSMUSG00000001576	0.0035533	0.0697187	0.258613
Erythroid	Atp6v0e	ENSMUSG00000015575	0.00474833	0.0843771	0.123396
Erythroid	Cuta	ENSMUSG00000024194	3.77091e-05	0.00338888	0.24026
Erythroid	Zfand3	ENSMUSG00000044477	0.00510786	0.0872314	0.273474
Erythroid	Wdr4	ENSMUSG00000024037	0.00239182	0.0542052	0.206024
Erythroid	Lsm2	ENSMUSG00000007050	0.000630855	0.0237687	0.0803141
Erythroid	Sapcd1	ENSMUSG00000036185	0.00384374	0.0739347	0.755774
Erythroid	Gnl1	ENSMUSG00000024429	0.00189411	0.0469841	0.230991
Erythroid	Slc35b2	ENSMUSG00000037089	0.00100094	0.0327591	0.348843
Erythroid	Polr1c	ENSMUSG00000067148	2.08964e-05	0.00221471	0.171726
Erythroid	Ptcra	ENSMUSG00000036858	0.00613331	0.0973388	1.06603
Erythroid	Rpl7l1	ENSMUSG00000063888	0.00615485	0.0973388	0.195023
Erythroid	Stap2	ENSMUSG00000038781	0.00383681	0.0739312	-0.8246
Erythroid	Mydgf	ENSMUSG00000019579	3.82499e-06	0.00066567	0.18024
Erythroid	Vapa	ENSMUSG00000024091	3.6475e-05	0.0033606	0.213941
Erythroid	Tgif1	ENSMUSG00000047407	0.00308468	0.0641754	0.982416
Erythroid	Emilin2	ENSMUSG00000024053	4.04562e-05	0.00354849	0.462681
Erythroid	Ehd3	ENSMUSG00000024065	0.00331967	0.0666813	-0.342568
Erythroid	Dpy30	ENSMUSG00000024067	0.000456501	0.0191765	0.214187
Erythroid	Cdc42ep3	ENSMUSG00000036533	0.000423486	0.0182082	-0.281846
Erythroid	Thumpd2	ENSMUSG00000024246	0.00015839	0.00881517	0.43311
Erythroid	Calm2	ENSMUSG00000036438	0.0018821	0.0469488	0.138686
Erythroid	Snrpd1	ENSMUSG00000002477	0.00623781	0.0979819	0.126183
Erythroid	Impact	ENSMUSG00000024423	8.61162e-12	4.72089e-08	0.603072
Erythroid	Ss18	ENSMUSG00000037013	0.00230064	0.0533281	0.453421
Erythroid	Pkd2l2	ENSMUSG00000014503	0.0051271	0.0874238	-1.11937
Erythroid	Ube2d2a	ENSMUSG00000091896	0.00600027	0.0963206	0.158188
Erythroid	Zmat2	ENSMUSG00000001383	0.000155691	0.00876243	0.170544
Erythroid	Yipf5	ENSMUSG00000024487	0.000126725	0.00789019	0.276645
Erythroid	Psmg2	ENSMUSG00000024537	0.00143395	0.0391091	0.188296
Erythroid	Me2	ENSMUSG00000024556	0.000379434	0.0168847	0.224977
Erythroid	BC031181	ENSMUSG00000036299	0.000219196	0.011283	0.140847
Erythroid	Dym	ENSMUSG00000035765	0.00443775	0.0800254	0.285508
Erythroid	Gm16286	ENSMUSG00000024571	9.17657e-06	0.00132384	0.211234
Erythroid	Tshz1	ENSMUSG00000046982	0.00123788	0.0371838	1.45422
Erythroid	Banf1	ENSMUSG00000024844	7.47242e-06	0.00120482	0.14184
Erythroid	Fibp	ENSMUSG00000024911	0.00432602	0.0793151	0.259986
Erythroid	Cfl1	ENSMUSG00000056201	0.00506268	0.0867655	0.147551
Erythroid	Kat5	ENSMUSG00000024926	0.00429606	0.0791027	0.290435
Erythroid	Mrpl49	ENSMUSG00000007338	5.55479e-08	2.34241e-05	0.218983
Erythroid	Catsperz	ENSMUSG00000050623	0.000747937	0.0267986	0.99108
Erythroid	Slc3a2	ENSMUSG00000010095	0.00439711	0.0799234	0.143595
Erythroid	Polr2g	ENSMUSG00000071662	6.92281e-05	0.00527095	0.207696
Erythroid	Uqcc3	ENSMUSG00000071654	0.00633577	0.098671	0.122631
Erythroid	Tmem132a	ENSMUSG00000024736	1.27277e-08	6.97731e-06	0.8485
Erythroid	Carnmt1	ENSMUSG00000024726	0.000645686	0.023836	0.260168
Erythroid	D030056L22Rik	ENSMUSG00000047044	0.000970792	0.0321588	0.181195
Erythroid	Rcl1	ENSMUSG00000024785	0.0022431	0.0527431	0.128611
Erythroid	Gldc	ENSMUSG00000024827	0.00237134	0.0542052	0.555078
Erythroid	Hhex	ENSMUSG00000024986	0.000651048	0.0239533	0.742273
Erythroid	AI606181	ENSMUSG00000074873	0.000319815	0.014965	0.825314
Erythroid	Cox15	ENSMUSG00000040018	0.00553994	0.0920301	0.606082
Erythroid	DHRSX	ENSMUSG00000063897	0.000564611	0.021929	0.361749
Gut_tube	Bex1	ENSMUSG00000050071	1.19571e-05	0.0450462	-0.758656
Gut_tube	Mest	ENSMUSG00000051855	9.11657e-06	0.0450462	2.2221
Gut_tube	Emb	ENSMUSG00000021728	1.88895e-05	0.0533723	-0.941017
Gut_tube	Epcam	ENSMUSG00000045394	2.15216e-06	0.0243237	-1.24026
Intermediate_mesoderm	Comt	ENSMUSG00000000326	6.78973e-06	0.0779936	1.46718
Lateral_plate_mesoderm	Apip	ENSMUSG00000010911	9.83292e-06	0.0371095	0.433204
Lateral_plate_mesoderm	Nusap1	ENSMUSG00000027306	8.76959e-06	0.0371095	-0.479802
Lateral_plate_mesoderm	Jag1	ENSMUSG00000027276	8.42048e-06	0.0371095	-1.07321
Lateral_plate_mesoderm	Fam216a	ENSMUSG00000029463	1.18202e-05	0.0371095	0.362054
Lateral_plate_mesoderm	Cks2	ENSMUSG00000062248	1.52336e-05	0.0382608	-0.173535
Lateral_plate_mesoderm	Plk2	ENSMUSG00000021701	2.90491e-05	0.0607998	-1.12608
Limb_ectoderm	Actb	ENSMUSG00000029580	6.6512e-06	0.0805594	0.343752
Mesenchyme	Rrs1	ENSMUSG00000061024	7.0364e-05	0.023733	0.354928
Mesenchyme	Sdpr	ENSMUSG00000045954	0.000524343	0.0896068	-0.823305
Mesenchyme	Nabp1	ENSMUSG00000026107	9.2206e-05	0.0274838	-0.855383
Mesenchyme	Igfbp2	ENSMUSG00000039323	0.00033637	0.0741918	-0.645916
Mesenchyme	Tnnt2	ENSMUSG00000026414	3.05886e-05	0.0170462	-0.801136
Mesenchyme	Tmem9	ENSMUSG00000026411	1.18134e-05	0.0126177	-0.438989
Mesenchyme	Hlx	ENSMUSG00000039377	1.63909e-06	0.00350137	1.44815
Mesenchyme	Ttn	ENSMUSG00000051747	3.94224e-05	0.0170462	-3.60423
Mesenchyme	Kif18a	ENSMUSG00000027115	0.000144356	0.0393661	-1.05802
Mesenchyme	Eid1	ENSMUSG00000091337	3.55142e-05	0.0170462	-0.388148
Mesenchyme	Lrrn4	ENSMUSG00000043110	0.000540836	0.0906637	-0.845812
Mesenchyme	Sdc4	ENSMUSG00000017009	4.2559e-05	0.0170462	-0.931882
Mesenchyme	Dok5	ENSMUSG00000027560	0.000445966	0.0836192	-1.27364
Mesenchyme	Tmsb4x	ENSMUSG00000049775	0.000450162	0.0836192	-0.598656
Mesenchyme	Pcdh18	ENSMUSG00000037892	0.000615162	0.0985566	-0.798228
Mesenchyme	Lhfp	ENSMUSG00000048332	4.2468e-05	0.0170462	-0.729147
Mesenchyme	Cdc26	ENSMUSG00000066149	8.53898e-06	0.00994946	0.274943
Mesenchyme	Cytl1	ENSMUSG00000062329	9.04651e-05	0.0274838	-1.69391
Mesenchyme	Hspb8	ENSMUSG00000041548	3.59393e-05	0.0170462	-1.27942
Mesenchyme	Aldh2	ENSMUSG00000029455	3.75982e-05	0.0170462	0.563039
Mesenchyme	Mcm7	ENSMUSG00000029730	8.1762e-05	0.0268704	0.300383
Mesenchyme	Cdx2	ENSMUSG00000029646	0.000443342	0.0836192	1.03949
Mesenchyme	Klhdc10	ENSMUSG00000029775	0.000232697	0.0596496	-0.39917
Mesenchyme	Mpp6	ENSMUSG00000038388	2.61462e-05	0.0159579	-0.317798
Mesenchyme	Sox5	ENSMUSG00000041540	1.98221e-05	0.014396	-1.03365
Mesenchyme	Rassf8	ENSMUSG00000030259	0.00047927	0.0865184	-1.37118
Mesenchyme	Zim1	ENSMUSG00000002266	0.000142391	0.0393661	-1.81568
Mesenchyme	Ppp1r14a	ENSMUSG00000037166	2.67224e-06	0.00428076	0.483193
Mesenchyme	Emc10	ENSMUSG00000008140	0.000592596	0.096143	0.279217
Mesenchyme	Adamts17	ENSMUSG00000058145	2.24638e-05	0.014396	-1.5991
Mesenchyme	Prc1	ENSMUSG00000038943	0.000519354	0.0896068	-0.404254
Mesenchyme	Plekha7	ENSMUSG00000045659	0.000403654	0.0808001	-1.20657
Mesenchyme	Ifitm1	ENSMUSG00000025491	9.04303e-05	0.0274838	0.574614
Mesenchyme	Stxbp5	ENSMUSG00000019790	0.000459629	0.084158	1.64678
Mesenchyme	Arg1	ENSMUSG00000019987	2.01707e-05	0.014396	1.45748
Mesenchyme	Gstt1	ENSMUSG00000001663	0.000544675	0.0906637	-1.19359
Mesenchyme	Dcn	ENSMUSG00000019929	0.000363383	0.0751206	0.77898
Mesenchyme	Gli1	ENSMUSG00000025407	9.91683e-07	0.00297862	2.21873
Mesenchyme	Myl6	ENSMUSG00000090841	0.000277849	0.0652919	-0.320909
Mesenchyme	Nkd1	ENSMUSG00000031661	2.12213e-05	0.014396	-0.489114
Mesenchyme	Gng2	ENSMUSG00000043004	3.00592e-06	0.00428076	-0.534276
Mesenchyme	Tnnc1	ENSMUSG00000091898	1.66896e-08	0.00021391	-1.24181
Mesenchyme	Gmpr2	ENSMUSG00000002326	0.000177876	0.0465273	0.551258
Mesenchyme	Ets1	ENSMUSG00000032035	0.000411379	0.0808001	0.837911
Mesenchyme	Oaf	ENSMUSG00000032014	0.000394801	0.0803201	0.521462
Mesenchyme	Cadm1	ENSMUSG00000032076	0.000567236	0.0932085	0.663465
Mesenchyme	Cryab	ENSMUSG00000032060	4.34949e-07	0.00278737	-0.901326
Mesenchyme	Tipin	ENSMUSG00000032397	0.000522064	0.0896068	0.246273
Mesenchyme	Tpm1	ENSMUSG00000032366	2.17863e-05	0.014396	-0.339649
Mesenchyme	Anxa2	ENSMUSG00000032231	2.42179e-06	0.00428076	-0.720408
Mesenchyme	Tmem158	ENSMUSG00000054871	3.93214e-05	0.0170462	1.19073
Mesenchyme	Tmed4	ENSMUSG00000004394	4.17712e-05	0.0170462	-0.532034
Mesenchyme	Tmem88	ENSMUSG00000045377	5.01121e-05	0.0188908	-0.371565
Mesenchyme	Nup88	ENSMUSG00000040667	6.2353e-05	0.0221994	-0.619966
Mesenchyme	Lhx1os	ENSMUSG00000087211	6.56972e-05	0.0227579	1.51156
Mesenchyme	Pctp	ENSMUSG00000020553	0.000258539	0.0637248	1.09137
Mesenchyme	Hoxb5os	ENSMUSG00000085645	1.13059e-06	0.00297862	1.06393
Mesenchyme	Ramp2	ENSMUSG00000001240	0.000348299	0.0741918	1.25888
Mesenchyme	Vat1	ENSMUSG00000034993	1.16198e-06	0.00297862	-0.832161
Mesenchyme	Serpinb6b	ENSMUSG00000042842	0.00035011	0.0741918	-1.16679
Mesenchyme	Dbn1	ENSMUSG00000034675	0.000267213	0.0646201	0.368045
Mesenchyme	Kif2a	ENSMUSG00000021693	0.000346997	0.0741918	-0.36114
Mesenchyme	Rhob	ENSMUSG00000054364	1.62984e-05	0.0139264	-0.64123
Mesenchyme	Dhrs7	ENSMUSG00000021094	0.000416073	0.0808001	0.97523
Mesenchyme	Irf2bpl	ENSMUSG00000034168	0.000497084	0.0884879	-1.02025
Mesenchyme	Oxr1	ENSMUSG00000022307	0.000122051	0.0347629	-0.882036
Mesenchyme	Atg3	ENSMUSG00000022663	1.41282e-05	0.0136801	-0.468667
Mesenchyme	Cpox	ENSMUSG00000022742	0.000283195	0.0652919	-0.606509
Mesenchyme	1600012H06Rik	ENSMUSG00000050088	6.20164e-05	0.0221994	-0.727159
Mesenchyme	Lix1	ENSMUSG00000047786	0.000106184	0.0309308	-0.696819
Mesenchyme	Hcfc1r1	ENSMUSG00000023904	0.000285273	0.0652919	-0.792489
Mesenchyme	Eci1	ENSMUSG00000024132	0.000173078	0.0462154	-1.04075
Mesenchyme	Impact	ENSMUSG00000024423	0.000353101	0.0741918	0.378444
Mesenchyme	B4galt6	ENSMUSG00000056124	3.97212e-05	0.0170462	1.09527
Mesenchyme	Tnfaip8	ENSMUSG00000062210	0.000241388	0.060664	-0.445628
Mesenchyme	Cdc42ep2	ENSMUSG00000045664	3.73378e-05	0.0170462	-1.17153
Mesenchyme	Rcor2	ENSMUSG00000024968	3.36127e-06	0.00430813	0.751145
Mesenchyme	Tjp2	ENSMUSG00000024812	4.99505e-05	0.0188908	-1.18548
Mesenchyme	Acta2	ENSMUSG00000035783	9.13415e-05	0.0274838	-0.423552
Mesenchyme	Add3	ENSMUSG00000025026	1.49428e-05	0.0136801	-0.735427
Midbrain_Hindbrain_boundary	Rpl21	ENSMUSG00000041453	2.60411e-06	0.0329941	-0.153923
Midbrain_Hindbrain_boundary	Chtf8	ENSMUSG00000046691	7.06204e-06	0.044738	1.4245
Migratory_neural_crest	Hopx	ENSMUSG00000059325	1.31016e-09	1.63364e-05	-2.67477
NMPs_Mesoderm-biased	Pak2	ENSMUSG00000022781	4.72338e-06	0.0560098	-0.964124
NMPs_Mesoderm-biased	Srsf3	ENSMUSG00000071172	1.09094e-05	0.064682	-0.272596
Non-neural_ectoderm	Grb10	ENSMUSG00000020176	5.99651e-06	0.0757659	-1.67155
Optic_vesicle	Gtf3c1	ENSMUSG00000032777	1.29924e-06	0.0164288	-0.91459
Optic_vesicle	Zc3h13	ENSMUSG00000022000	4.62003e-05	0.0973672	-0.370792
Optic_vesicle	Dbn1	ENSMUSG00000034675	2.48068e-05	0.0784205	0.35544
Optic_vesicle	Zhx1	ENSMUSG00000022361	1.28286e-05	0.0540725	-1.10247
Optic_vesicle	Tomm22	ENSMUSG00000022427	5.37676e-06	0.0339946	-0.226415
Optic_vesicle	Oard1	ENSMUSG00000040771	3.99239e-05	0.0973672	0.344071
Pharyngeal_endoderm	Rpl21	ENSMUSG00000041453	1.86736e-05	0.080122	-0.138417
Pharyngeal_endoderm	Pax9	ENSMUSG00000001497	9.25656e-06	0.0595752	-1.64794
Pharyngeal_endoderm	Rpl17	ENSMUSG00000062328	4.09175e-07	0.0052669	-0.163892
Placodal_ectoderm	Rpl21	ENSMUSG00000041453	8.4004e-06	0.0997968	-0.196298
Posterior_somitic_tissues	Srgap2	ENSMUSG00000026425	0.000196588	0.0927571	-2.06871
Posterior_somitic_tissues	Fnbp4	ENSMUSG00000008200	0.000116227	0.0761252	-1.48893
Posterior_somitic_tissues	Ckap5	ENSMUSG00000040549	7.53342e-05	0.062253	-1.2086
Posterior_somitic_tissues	Atrx	ENSMUSG00000031229	6.90926e-05	0.0614871	-0.890473
Posterior_somitic_tissues	Zcchc11	ENSMUSG00000034610	5.09953e-05	0.0614871	-1.01266
Posterior_somitic_tissues	Zmym1	ENSMUSG00000043872	0.000106392	0.0761252	-1.45711
Posterior_somitic_tissues	Actb	ENSMUSG00000029580	5.22256e-05	0.0614871	0.336602
Posterior_somitic_tissues	Pcm1	ENSMUSG00000031592	1.50176e-05	0.057913	-1.05506
Posterior_somitic_tissues	2610044O15Rik8	ENSMUSG00000071302	6.83136e-06	0.039516	-3.06126
Posterior_somitic_tissues	Top2b	ENSMUSG00000017485	3.52042e-05	0.0581824	-1.06505
Posterior_somitic_tissues	Wapl	ENSMUSG00000041408	4.15885e-07	0.00481137	-1.04192
Posterior_somitic_tissues	Dis3	ENSMUSG00000033166	0.000114725	0.0761252	-1.01077
Posterior_somitic_tissues	Ddx6	ENSMUSG00000032097	6.4468e-05	0.0614871	-1.02949
Posterior_somitic_tissues	Atr	ENSMUSG00000032409	0.000125022	0.0761252	-1.9204
Posterior_somitic_tissues	Ccdc71	ENSMUSG00000049305	2.35447e-05	0.0581824	1.636
Posterior_somitic_tissues	Supt6	ENSMUSG00000002052	3.45836e-05	0.0581824	-1.21825
Posterior_somitic_tissues	Hist1h1a	ENSMUSG00000049539	0.00012013	0.0761252	-3.05812
Posterior_somitic_tissues	Hapln1	ENSMUSG00000021613	0.000198178	0.0927571	-1.47499
Posterior_somitic_tissues	Vcan	ENSMUSG00000021614	2.72601e-05	0.0581824	-1.0307
Posterior_somitic_tissues	Prpf39	ENSMUSG00000035597	5.96957e-05	0.0614871	-1.34741
Posterior_somitic_tissues	Yy1	ENSMUSG00000021264	0.00018982	0.0927571	-0.638907
Posterior_somitic_tissues	Nup155	ENSMUSG00000022142	5.83515e-05	0.0614871	-1.52734
Posterior_somitic_tissues	Itsn1	ENSMUSG00000022957	0.000138773	0.0802732	-1.4369
Posterior_somitic_tissues	Hnrnpul2	ENSMUSG00000071659	0.000200443	0.0927571	-0.941275
Posterior_somitic_tissues	Smc5	ENSMUSG00000024943	0.000157071	0.0865311	-1.10279
Presomitic_mesoderm	Ssb	ENSMUSG00000068882	3.93671e-05	0.0795332	-0.23263
Presomitic_mesoderm	Supt20	ENSMUSG00000027751	4.58789e-05	0.0795332	-0.989356
Presomitic_mesoderm	Adgrl2	ENSMUSG00000028184	2.64571e-05	0.0795332	-0.755615
Presomitic_mesoderm	Rpl21	ENSMUSG00000041453	3.03847e-05	0.0795332	-0.13629
Presomitic_mesoderm	Chmp3	ENSMUSG00000053119	6.37529e-05	0.0853156	-0.755156
Presomitic_mesoderm	Hdgfrp3	ENSMUSG00000025104	4.62249e-05	0.0795332	-0.739507
Presomitic_mesoderm	Rras2	ENSMUSG00000055723	5.98241e-05	0.0853156	-0.549374
Presomitic_mesoderm	Arl6ip1	ENSMUSG00000030654	8.06281e-05	0.0971084	-0.460531
Presomitic_mesoderm	Il17rd	ENSMUSG00000040717	3.96115e-05	0.0795332	-1.17143
Presomitic_mesoderm	Hmmr	ENSMUSG00000020330	1.60178e-06	0.0192919	-0.9451
Presomitic_mesoderm	Myh9	ENSMUSG00000022443	8.89599e-05	0.097403	-1.2539
Somitic_mesoderm	Casp3	ENSMUSG00000031628	1.34102e-05	0.0805751	-0.848508
Somitic_mesoderm	Arih1	ENSMUSG00000025234	3.30664e-06	0.0397359	-1.13979
Spinal_cord_progenitors	Suclg2	ENSMUSG00000061838	1.24888e-05	0.0775428	-0.588481
Spinal_cord_progenitors	Ddx3y	ENSMUSG00000069045	1.18614e-05	0.0775428	-1.37591
Surface_ectoderm	Hba-a1	ENSMUSG00000069919	3.52075e-06	0.0409005	-1.53472
Venous_endothelium	Nap1l1	ENSMUSG00000058799	2.49186e-06	0.0279611	-0.469564
Ventral_hindbrain_progenitors	Kif18a	ENSMUSG00000027115	6.10048e-06	0.037887	-1.18102
Ventral_hindbrain_progenitors	Hectd1	ENSMUSG00000035247	5.58401e-06	0.037887	-0.665778
Ventral_hindbrain_progenitors	Tomm22	ENSMUSG00000022427	1.28316e-05	0.0531273	-0.271574
YS_mesothelium	Mest	ENSMUSG00000051855	2.04624e-06	0.0242746	0.353388
