# Supplementary material for: A single-cell and tissue-scale analysis suite resolves Mixl1’s role in heart development
Source: iScience. 2025 Apr 10;28(5):112397. doi: 10.1016/j.isci.2025.112397 (PMC12051648; doi:10.1016/j.isci.2025.112397)
Supplement: Table S2. All n values in statistical analyses relevant for Figures 2 and 3 [file mmc3.xlsx]

## Sheet: chimeras_overall
Note that the COSICC_DA_lineage method (Figures 2C, 3B, S3B, S5C, S6) uses a probabilistic assignment to lineages using Waddington-OT scores, see Star Methods.
Mapped cell type and stage were computed by mapping to the extended mouse gastrulation atlas, see STAR Methods.
The pre-computed scores are available here: 10.5281/zenodo.15008255
COSICC_kinetics also uses the pre-computed scores to assign cells to lineages, see Star Methods.
The cell numbers below and in the remainder of the tables provided are after QC.
tdTom	type	number of cells
pos	WT	9070
neg	WT	10309
neg	T	13724
pos	T	14048
neg	Mixl1	17393
pos	Mixl1	18754

## Sheet: chimeras_mapped_cell_types
mapped cell type	tdTom	type	number of cells
Allantois	neg	Mixl1	606
Allantois	pos	Mixl1	842
Allantois	neg	T	808
Allantois	pos	T	504
Allantois	neg	WT	409			Mapped cell types were computed by mapping to the extended mouse gastrulation atlas, see STAR Methods.
Allantois	pos	WT	421
Allantois endothelium	neg	Mixl1	195
Allantois endothelium	pos	Mixl1	562
Allantois endothelium	neg	T	338
Allantois endothelium	pos	T	231
Allantois endothelium	neg	WT	113
Allantois endothelium	pos	WT	160
Amniotic ectoderm	neg	Mixl1	14
Amniotic ectoderm	pos	Mixl1	45
Amniotic ectoderm	neg	T	69
Amniotic ectoderm	pos	T	129
Amniotic ectoderm	neg	WT	37
Amniotic ectoderm	pos	WT	46
Anterior cardiopharyngeal progenitors	neg	Mixl1	41
Anterior cardiopharyngeal progenitors	pos	Mixl1	12
Anterior cardiopharyngeal progenitors	neg	T	30
Anterior cardiopharyngeal progenitors	pos	T	50
Anterior cardiopharyngeal progenitors	neg	WT	20
Anterior cardiopharyngeal progenitors	pos	WT	23
Anterior somitic tissues	neg	Mixl1	154
Anterior somitic tissues	pos	Mixl1	101
Anterior somitic tissues	neg	T	118
Anterior somitic tissues	pos	T	184
Anterior somitic tissues	neg	WT	100
Anterior somitic tissues	pos	WT	90
Blood progenitors	neg	Mixl1	157
Blood progenitors	pos	Mixl1	234
Blood progenitors	neg	T	164
Blood progenitors	pos	T	222
Blood progenitors	neg	WT	143
Blood progenitors	pos	WT	105
Branchial arch neural crest	neg	Mixl1	102
Branchial arch neural crest	pos	Mixl1	53
Branchial arch neural crest	neg	T	24
Branchial arch neural crest	pos	T	18
Branchial arch neural crest	neg	WT	50
Branchial arch neural crest	pos	WT	10
Cardiomyocytes FHF 1	neg	Mixl1	94
Cardiomyocytes FHF 1	pos	Mixl1	84
Cardiomyocytes FHF 1	neg	T	237
Cardiomyocytes FHF 1	pos	T	397
Cardiomyocytes FHF 1	neg	WT	146
Cardiomyocytes FHF 1	pos	WT	172
Cardiomyocytes FHF 2	neg	Mixl1	204
Cardiomyocytes FHF 2	pos	Mixl1	58
Cardiomyocytes FHF 2	neg	T	75
Cardiomyocytes FHF 2	pos	T	97
Cardiomyocytes FHF 2	neg	WT	110
Cardiomyocytes FHF 2	pos	WT	112
Cardiomyocytes SHF 1	neg	Mixl1	229
Cardiomyocytes SHF 1	pos	Mixl1	292
Cardiomyocytes SHF 1	neg	T	120
Cardiomyocytes SHF 1	pos	T	303
Cardiomyocytes SHF 1	neg	WT	91
Cardiomyocytes SHF 1	pos	WT	115
Cardiomyocytes SHF 2	neg	Mixl1	107
Cardiomyocytes SHF 2	pos	Mixl1	78
Cardiomyocytes SHF 2	neg	T	39
Cardiomyocytes SHF 2	pos	T	62
Cardiomyocytes SHF 2	neg	WT	34
Cardiomyocytes SHF 2	pos	WT	57
Cardiopharyngeal progenitors	neg	Mixl1	7
Cardiopharyngeal progenitors	pos	Mixl1	13
Cardiopharyngeal progenitors	neg	T	16
Cardiopharyngeal progenitors	pos	T	19
Cardiopharyngeal progenitors	neg	WT	23
Cardiopharyngeal progenitors	pos	WT	26
Cardiopharyngeal progenitors FHF	neg	Mixl1	209
Cardiopharyngeal progenitors FHF	pos	Mixl1	382
Cardiopharyngeal progenitors FHF	neg	T	109
Cardiopharyngeal progenitors FHF	pos	T	145
Cardiopharyngeal progenitors FHF	neg	WT	107
Cardiopharyngeal progenitors FHF	pos	WT	113
Cardiopharyngeal progenitors SHF	neg	Mixl1	185
Cardiopharyngeal progenitors SHF	pos	Mixl1	192
Cardiopharyngeal progenitors SHF	neg	T	162
Cardiopharyngeal progenitors SHF	pos	T	269
Cardiopharyngeal progenitors SHF	neg	WT	99
Cardiopharyngeal progenitors SHF	pos	WT	93
Caudal epiblast	neg	Mixl1	11
Caudal epiblast	pos	Mixl1	18
Caudal epiblast	neg	T	262
Caudal epiblast	pos	T	533
Caudal epiblast	neg	WT	93
Caudal epiblast	pos	WT	65
Caudal mesoderm	neg	Mixl1	75
Caudal mesoderm	pos	Mixl1	42
Caudal mesoderm	neg	T	41
Caudal mesoderm	pos	T	22
Caudal mesoderm	neg	WT	39
Caudal mesoderm	pos	WT	37
Chorioallantoic-derived erythroid progenitors	neg	Mixl1	3
Chorioallantoic-derived erythroid progenitors	pos	Mixl1	7
Cranial mesoderm	neg	Mixl1	299
Cranial mesoderm	pos	Mixl1	167
Cranial mesoderm	neg	T	161
Cranial mesoderm	pos	T	221
Cranial mesoderm	neg	WT	184
Cranial mesoderm	pos	WT	116
Dermomyotome	neg	Mixl1	181
Dermomyotome	pos	Mixl1	259
Dermomyotome	neg	T	94
Dermomyotome	pos	T	85
Dermomyotome	neg	WT	95
Dermomyotome	pos	WT	80
Dorsal hindbrain progenitors	neg	Mixl1	166
Dorsal hindbrain progenitors	pos	Mixl1	158
Dorsal hindbrain progenitors	neg	T	112
Dorsal hindbrain progenitors	pos	T	121
Dorsal hindbrain progenitors	neg	WT	140
Dorsal hindbrain progenitors	pos	WT	76
Dorsal midbrain neurons	neg	Mixl1	1
Dorsal midbrain neurons	neg	WT	1
Dorsal midbrain neurons	pos	WT	1
Dorsal spinal cord progenitors	neg	Mixl1	782
Dorsal spinal cord progenitors	pos	Mixl1	841
Dorsal spinal cord progenitors	neg	T	160
Dorsal spinal cord progenitors	pos	T	151
Dorsal spinal cord progenitors	neg	WT	207
Dorsal spinal cord progenitors	pos	WT	179
EMP	neg	Mixl1	70
EMP	pos	Mixl1	105
EMP	neg	T	18
EMP	pos	T	22
EMP	neg	WT	19
EMP	pos	WT	23
Early dorsal forebrain progenitors	neg	WT	2
Early dorsal forebrain progenitors	pos	WT	1
Ectoderm	neg	Mixl1	102
Ectoderm	pos	Mixl1	179
Ectoderm	neg	T	760
Ectoderm	pos	T	875
Ectoderm	neg	WT	334
Ectoderm	pos	WT	261
Embryo proper endothelium	neg	Mixl1	108
Embryo proper endothelium	pos	Mixl1	333
Embryo proper endothelium	neg	T	131
Embryo proper endothelium	pos	T	144
Embryo proper endothelium	neg	WT	94
Embryo proper endothelium	pos	WT	130
Embryo proper mesothelium	neg	Mixl1	36
Embryo proper mesothelium	pos	Mixl1	196
Embryo proper mesothelium	neg	T	59
Embryo proper mesothelium	pos	T	145
Embryo proper mesothelium	neg	WT	58
Embryo proper mesothelium	pos	WT	144
Endocardium	neg	Mixl1	1
Endocardium	pos	Mixl1	1
Endocardium	neg	T	6
Endocardium	pos	T	18
Endocardium	neg	WT	16
Endocardium	pos	WT	13
Epiblast	pos	T	1
Epicardium	neg	Mixl1	44
Epicardium	pos	Mixl1	19
Epicardium	neg	T	57
Epicardium	pos	T	82
Epicardium	neg	WT	34
Epicardium	pos	WT	46
Epidermis	neg	Mixl1	39
Epidermis	pos	Mixl1	36
Epidermis	neg	T	70
Epidermis	pos	T	73
Epidermis	neg	WT	77
Epidermis	pos	WT	60
Erythroid	neg	Mixl1	3839
Erythroid	pos	Mixl1	1308
Erythroid	neg	T	3085
Erythroid	pos	T	2516
Erythroid	neg	WT	2872
Erythroid	pos	WT	1854
ExE ectoderm	neg	Mixl1	166
ExE ectoderm	pos	Mixl1	2
ExE ectoderm	neg	T	991
ExE ectoderm	pos	T	2
ExE ectoderm	neg	WT	155
ExE ectoderm	pos	WT	1
ExE endoderm	neg	Mixl1	46
ExE endoderm	pos	Mixl1	15
ExE endoderm	neg	T	28
ExE endoderm	pos	T	5
ExE endoderm	neg	WT	10
ExE endoderm	pos	WT	3
Foregut	neg	Mixl1	127
Foregut	pos	Mixl1	10
Foregut	neg	T	48
Foregut	pos	T	38
Foregut	neg	WT	57
Foregut	pos	WT	34
Forelimb	neg	Mixl1	2
Forelimb	pos	Mixl1	1
Forelimb	pos	T	1
Frontonasal mesenchyme	neg	Mixl1	7
Frontonasal mesenchyme	pos	Mixl1	3
Frontonasal mesenchyme	neg	T	3
Frontonasal mesenchyme	pos	T	8
Frontonasal mesenchyme	neg	WT	2
Frontonasal mesenchyme	pos	WT	1
Gut tube	neg	Mixl1	103
Gut tube	pos	Mixl1	17
Gut tube	neg	T	180
Gut tube	pos	T	365
Gut tube	neg	WT	68
Gut tube	pos	WT	80
Haematoendothelial progenitors	neg	Mixl1	77
Haematoendothelial progenitors	pos	Mixl1	275
Haematoendothelial progenitors	neg	T	21
Haematoendothelial progenitors	pos	T	23
Haematoendothelial progenitors	neg	WT	21
Haematoendothelial progenitors	pos	WT	18
Hindbrain floor plate	neg	Mixl1	43
Hindbrain floor plate	pos	Mixl1	53
Hindbrain floor plate	neg	T	74
Hindbrain floor plate	pos	T	38
Hindbrain floor plate	neg	WT	81
Hindbrain floor plate	pos	WT	68
Hindbrain neural progenitors	neg	Mixl1	48
Hindbrain neural progenitors	pos	Mixl1	34
Hindbrain neural progenitors	neg	T	15
Hindbrain neural progenitors	pos	T	9
Hindbrain neural progenitors	neg	WT	13
Hindbrain neural progenitors	pos	WT	7
Hindgut	neg	Mixl1	154
Hindgut	pos	Mixl1	6
Hindgut	neg	T	40
Hindgut	pos	T	74
Hindgut	neg	WT	54
Hindgut	pos	WT	47
Intermediate mesoderm	neg	Mixl1	95
Intermediate mesoderm	pos	Mixl1	126
Intermediate mesoderm	neg	T	191
Intermediate mesoderm	pos	T	54
Intermediate mesoderm	neg	WT	85
Intermediate mesoderm	pos	WT	66
Kidney primordium	neg	Mixl1	221
Kidney primordium	pos	Mixl1	635
Kidney primordium	neg	T	34
Kidney primordium	pos	T	30
Kidney primordium	neg	WT	34
Kidney primordium	pos	WT	28
Late dorsal forebrain progenitors	neg	Mixl1	1
Late dorsal forebrain progenitors	pos	Mixl1	3
Late dorsal forebrain progenitors	neg	T	7
Late dorsal forebrain progenitors	pos	T	6
Late dorsal forebrain progenitors	neg	WT	14
Late dorsal forebrain progenitors	pos	WT	5
Lateral plate mesoderm	neg	Mixl1	737
Lateral plate mesoderm	pos	Mixl1	2144
Lateral plate mesoderm	neg	T	882
Lateral plate mesoderm	pos	T	1112
Lateral plate mesoderm	neg	WT	561
Lateral plate mesoderm	pos	WT	696
Limb ectoderm	neg	Mixl1	182
Limb ectoderm	pos	Mixl1	229
Limb ectoderm	neg	T	137
Limb ectoderm	pos	T	256
Limb ectoderm	neg	WT	100
Limb ectoderm	pos	WT	104
Limb mesoderm	neg	Mixl1	481
Limb mesoderm	pos	Mixl1	1201
Limb mesoderm	neg	T	106
Limb mesoderm	pos	T	124
Limb mesoderm	neg	WT	131
Limb mesoderm	pos	WT	116
MEP	neg	Mixl1	4
MEP	pos	Mixl1	2
MEP	pos	T	1
MEP	neg	WT	3
MEP	pos	WT	3
Megakaryocyte progenitors	neg	Mixl1	38
Megakaryocyte progenitors	pos	Mixl1	11
Megakaryocyte progenitors	neg	T	1
Megakaryocyte progenitors	pos	T	6
Megakaryocyte progenitors	neg	WT	6
Megakaryocyte progenitors	pos	WT	2
Mesenchyme	neg	Mixl1	586
Mesenchyme	pos	Mixl1	546
Mesenchyme	neg	T	545
Mesenchyme	pos	T	821
Mesenchyme	neg	WT	334
Mesenchyme	pos	WT	638
Midbrain progenitors	neg	Mixl1	80
Midbrain progenitors	pos	Mixl1	58
Midbrain progenitors	neg	T	8
Midbrain progenitors	pos	T	7
Midbrain progenitors	neg	WT	5
Midbrain progenitors	pos	WT	9
Midbrain/Hindbrain boundary	neg	Mixl1	321
Midbrain/Hindbrain boundary	pos	Mixl1	340
Midbrain/Hindbrain boundary	neg	T	173
Midbrain/Hindbrain boundary	pos	T	143
Midbrain/Hindbrain boundary	neg	WT	174
Midbrain/Hindbrain boundary	pos	WT	116
Midgut	neg	Mixl1	50
Midgut	pos	Mixl1	2
Midgut	neg	T	34
Midgut	pos	T	86
Midgut	neg	WT	43
Midgut	pos	WT	75
Migratory neural crest	neg	Mixl1	692
Migratory neural crest	pos	Mixl1	530
Migratory neural crest	neg	T	212
Migratory neural crest	pos	T	210
Migratory neural crest	neg	WT	353
Migratory neural crest	pos	WT	159
NMPs	neg	Mixl1	345
NMPs	pos	Mixl1	414
NMPs	neg	T	132
NMPs	pos	T	450
NMPs	neg	WT	109
NMPs	pos	WT	84
NMPs/Mesoderm-biased	neg	Mixl1	149
NMPs/Mesoderm-biased	pos	Mixl1	169
NMPs/Mesoderm-biased	neg	T	95
NMPs/Mesoderm-biased	pos	T	247
NMPs/Mesoderm-biased	neg	WT	82
NMPs/Mesoderm-biased	pos	WT	90
Nascent mesoderm	pos	Mixl1	17
Nascent mesoderm	pos	T	2
Neural tube	neg	Mixl1	5
Neural tube	pos	Mixl1	11
Neural tube	neg	T	2
Neural tube	pos	T	2
Neural tube	neg	WT	2
Neural tube	pos	WT	4
Node	pos	Mixl1	25
Node	neg	T	17
Node	pos	T	4
Node	neg	WT	10
Node	pos	WT	8
Non-neural ectoderm	neg	Mixl1	308
Non-neural ectoderm	pos	Mixl1	366
Non-neural ectoderm	neg	T	201
Non-neural ectoderm	pos	T	405
Non-neural ectoderm	neg	WT	63
Non-neural ectoderm	pos	WT	47
Notochord	neg	Mixl1	20
Notochord	pos	Mixl1	64
Notochord	neg	T	35
Notochord	pos	T	7
Notochord	neg	WT	32
Notochord	pos	WT	40
Optic vesicle	neg	Mixl1	846
Optic vesicle	pos	Mixl1	937
Optic vesicle	neg	T	240
Optic vesicle	pos	T	196
Optic vesicle	neg	WT	265
Optic vesicle	pos	WT	200
Otic placode	neg	Mixl1	136
Otic placode	pos	Mixl1	120
Otic placode	neg	T	48
Otic placode	pos	T	57
Otic placode	neg	WT	59
Otic placode	pos	WT	40
PGC	neg	Mixl1	22
PGC	pos	Mixl1	40
PGC	neg	T	27
PGC	pos	T	3
PGC	neg	WT	9
PGC	pos	WT	13
Paraxial mesoderm	neg	Mixl1	104
Paraxial mesoderm	pos	Mixl1	122
Paraxial mesoderm	neg	T	76
Paraxial mesoderm	pos	T	20
Paraxial mesoderm	neg	WT	28
Paraxial mesoderm	pos	WT	17
Parietal endoderm	neg	Mixl1	4
Parietal endoderm	neg	T	66
Parietal endoderm	neg	WT	58
Pharyngeal endoderm	neg	Mixl1	383
Pharyngeal endoderm	pos	Mixl1	242
Pharyngeal endoderm	neg	T	277
Pharyngeal endoderm	pos	T	343
Pharyngeal endoderm	neg	WT	238
Pharyngeal endoderm	pos	WT	240
Pharyngeal mesoderm	neg	Mixl1	43
Pharyngeal mesoderm	pos	Mixl1	100
Pharyngeal mesoderm	neg	T	73
Pharyngeal mesoderm	pos	T	76
Pharyngeal mesoderm	neg	WT	66
Pharyngeal mesoderm	pos	WT	65
Placodal ectoderm	neg	Mixl1	169
Placodal ectoderm	pos	Mixl1	150
Placodal ectoderm	neg	T	130
Placodal ectoderm	pos	T	120
Placodal ectoderm	neg	WT	106
Placodal ectoderm	pos	WT	85
Posterior somitic tissues	neg	Mixl1	212
Posterior somitic tissues	pos	Mixl1	319
Posterior somitic tissues	neg	T	63
Posterior somitic tissues	pos	T	37
Posterior somitic tissues	neg	WT	65
Posterior somitic tissues	pos	WT	47
Presomitic mesoderm	neg	Mixl1	464
Presomitic mesoderm	pos	Mixl1	665
Presomitic mesoderm	neg	T	236
Presomitic mesoderm	pos	T	37
Presomitic mesoderm	neg	WT	176
Presomitic mesoderm	pos	WT	124
Sclerotome	neg	Mixl1	173
Sclerotome	pos	Mixl1	170
Sclerotome	neg	T	75
Sclerotome	pos	T	78
Sclerotome	neg	WT	107
Sclerotome	pos	WT	81
Somitic mesoderm	neg	Mixl1	240
Somitic mesoderm	pos	Mixl1	370
Somitic mesoderm	neg	T	88
Somitic mesoderm	pos	T	22
Somitic mesoderm	neg	WT	65
Somitic mesoderm	pos	WT	70
Spinal cord progenitors	neg	Mixl1	528
Spinal cord progenitors	pos	Mixl1	638
Spinal cord progenitors	neg	T	132
Spinal cord progenitors	pos	T	183
Spinal cord progenitors	neg	WT	160
Spinal cord progenitors	pos	WT	144
Surface ectoderm	neg	Mixl1	144
Surface ectoderm	pos	Mixl1	166
Surface ectoderm	neg	T	101
Surface ectoderm	pos	T	121
Surface ectoderm	neg	WT	70
Surface ectoderm	pos	WT	75
Thyroid primordium	neg	Mixl1	35
Thyroid primordium	pos	Mixl1	7
Thyroid primordium	neg	T	86
Thyroid primordium	pos	T	76
Thyroid primordium	neg	WT	69
Thyroid primordium	pos	WT	81
Venous endothelium	neg	Mixl1	51
Venous endothelium	pos	Mixl1	124
Venous endothelium	neg	T	99
Venous endothelium	pos	T	123
Venous endothelium	neg	WT	64
Venous endothelium	pos	WT	126
Ventral forebrain progenitors	neg	Mixl1	39
Ventral forebrain progenitors	pos	Mixl1	42
Ventral forebrain progenitors	neg	T	22
Ventral forebrain progenitors	pos	T	10
Ventral forebrain progenitors	neg	WT	21
Ventral forebrain progenitors	pos	WT	19
Ventral hindbrain progenitors	neg	Mixl1	493
Ventral hindbrain progenitors	pos	Mixl1	508
Ventral hindbrain progenitors	neg	T	207
Ventral hindbrain progenitors	pos	T	168
Ventral hindbrain progenitors	neg	WT	223
Ventral hindbrain progenitors	pos	WT	186
Visceral endoderm	neg	Mixl1	17
Visceral endoderm	pos	Mixl1	3
Visceral endoderm	neg	T	7
Visceral endoderm	pos	T	29
Visceral endoderm	neg	WT	8
Visceral endoderm	pos	WT	3
YS endothelium	neg	Mixl1	18
YS endothelium	pos	Mixl1	22
YS endothelium	neg	T	40
YS endothelium	pos	T	54
YS endothelium	neg	WT	38
YS endothelium	pos	WT	64
YS mesothelium	neg	Mixl1	123
YS mesothelium	pos	Mixl1	82
YS mesothelium	neg	T	94
YS mesothelium	pos	T	120
YS mesothelium	neg	WT	65
YS mesothelium	pos	WT	211
YS mesothelium-derived endothelial progenitors	pos	Mixl1	1
YS mesothelium-derived endothelial progenitors	pos	WT	1

## Sheet: chimeras_mapped_celltypes_stage
mapped cell type	mapped stage	tdTom	type	number of cells
Allantois	E7.75	neg	Mixl1	73
Allantois	E7.75	pos	Mixl1	145
Allantois	E7.75	neg	T	87
Allantois	E7.75	pos	T	81	Mapped cell type and stage were computed by mapping to the extended mouse gastrulation atlas, see STAR Methods.
Allantois	E7.75	neg	WT	41
Allantois	E7.75	pos	WT	46
Allantois	E8.0	neg	Mixl1	155
Allantois	E8.0	pos	Mixl1	315
Allantois	E8.0	neg	T	110
Allantois	E8.0	pos	T	85
Allantois	E8.0	neg	WT	31
Allantois	E8.0	pos	WT	39
Allantois	E8.25	neg	Mixl1	149
Allantois	E8.25	pos	Mixl1	206
Allantois	E8.25	neg	T	219
Allantois	E8.25	pos	T	98
Allantois	E8.25	neg	WT	90
Allantois	E8.25	pos	WT	79
Allantois	E8.5	neg	Mixl1	220
Allantois	E8.5	pos	Mixl1	153
Allantois	E8.5	neg	T	369
Allantois	E8.5	pos	T	198
Allantois	E8.5	neg	WT	229
Allantois	E8.5	pos	WT	211
Allantois	E8.75	neg	Mixl1	7
Allantois	E8.75	pos	Mixl1	13
Allantois	E8.75	neg	T	20
Allantois	E8.75	pos	T	36
Allantois	E8.75	neg	WT	13
Allantois	E8.75	pos	WT	42
Allantois endothelium	E7.75	neg	Mixl1	14
Allantois endothelium	E7.75	pos	Mixl1	36
Allantois endothelium	E7.75	neg	T	46
Allantois endothelium	E7.75	pos	T	31
Allantois endothelium	E7.75	neg	WT	10
Allantois endothelium	E7.75	pos	WT	11
Allantois endothelium	E8.0	neg	Mixl1	57
Allantois endothelium	E8.0	pos	Mixl1	251
Allantois endothelium	E8.0	neg	T	25
Allantois endothelium	E8.0	pos	T	47
Allantois endothelium	E8.0	neg	WT	12
Allantois endothelium	E8.0	pos	WT	19
Allantois endothelium	E8.25	neg	Mixl1	21
Allantois endothelium	E8.25	pos	Mixl1	22
Allantois endothelium	E8.25	neg	T	66
Allantois endothelium	E8.25	pos	T	16
Allantois endothelium	E8.25	neg	WT	26
Allantois endothelium	E8.25	pos	WT	10
Allantois endothelium	E8.5	neg	Mixl1	91
Allantois endothelium	E8.5	pos	Mixl1	216
Allantois endothelium	E8.5	neg	T	185
Allantois endothelium	E8.5	pos	T	113
Allantois endothelium	E8.5	neg	WT	53
Allantois endothelium	E8.5	pos	WT	104
Allantois endothelium	E8.75	neg	Mixl1	10
Allantois endothelium	E8.75	pos	Mixl1	25
Allantois endothelium	E8.75	neg	T	16
Allantois endothelium	E8.75	pos	T	21
Allantois endothelium	E8.75	neg	WT	11
Allantois endothelium	E8.75	pos	WT	14
Amniotic ectoderm	E7.75	neg	Mixl1	3
Amniotic ectoderm	E7.75	pos	Mixl1	3
Amniotic ectoderm	E7.75	neg	T	10
Amniotic ectoderm	E7.75	pos	T	24
Amniotic ectoderm	E7.75	neg	WT	7
Amniotic ectoderm	E7.75	pos	WT	7
Amniotic ectoderm	E8.0	neg	Mixl1	1
Amniotic ectoderm	E8.0	pos	Mixl1	6
Amniotic ectoderm	E8.0	neg	T	13
Amniotic ectoderm	E8.0	pos	T	34
Amniotic ectoderm	E8.0	neg	WT	7
Amniotic ectoderm	E8.0	pos	WT	7
Amniotic ectoderm	E8.25	neg	Mixl1	1
Amniotic ectoderm	E8.25	pos	Mixl1	1
Amniotic ectoderm	E8.25	neg	T	4
Amniotic ectoderm	E8.25	pos	T	8
Amniotic ectoderm	E8.25	neg	WT	3
Amniotic ectoderm	E8.25	pos	WT	6
Amniotic ectoderm	E8.5	neg	Mixl1	1
Amniotic ectoderm	E8.5	pos	Mixl1	5
Amniotic ectoderm	E8.5	neg	T	4
Amniotic ectoderm	E8.5	pos	T	13
Amniotic ectoderm	E8.5	neg	WT	5
Amniotic ectoderm	E8.5	pos	WT	4
Amniotic ectoderm	E8.75	neg	Mixl1	8
Amniotic ectoderm	E8.75	pos	Mixl1	29
Amniotic ectoderm	E8.75	neg	T	33
Amniotic ectoderm	E8.75	pos	T	45
Amniotic ectoderm	E8.75	neg	WT	11
Amniotic ectoderm	E8.75	pos	WT	20
Anterior cardiopharyngeal progenitors	E7.75	neg	T	5
Anterior cardiopharyngeal progenitors	E7.75	pos	T	14
Anterior cardiopharyngeal progenitors	E7.75	neg	WT	1
Anterior cardiopharyngeal progenitors	E7.75	pos	WT	4
Anterior cardiopharyngeal progenitors	E8.0	neg	Mixl1	5
Anterior cardiopharyngeal progenitors	E8.0	pos	Mixl1	5
Anterior cardiopharyngeal progenitors	E8.0	neg	T	10
Anterior cardiopharyngeal progenitors	E8.0	pos	T	10
Anterior cardiopharyngeal progenitors	E8.0	neg	WT	4
Anterior cardiopharyngeal progenitors	E8.0	pos	WT	7
Anterior cardiopharyngeal progenitors	E8.25	neg	T	3
Anterior cardiopharyngeal progenitors	E8.25	pos	T	6
Anterior cardiopharyngeal progenitors	E8.25	neg	WT	9
Anterior cardiopharyngeal progenitors	E8.25	pos	WT	5
Anterior cardiopharyngeal progenitors	E8.5	neg	Mixl1	4
Anterior cardiopharyngeal progenitors	E8.5	pos	Mixl1	2
Anterior cardiopharyngeal progenitors	E8.5	neg	T	2
Anterior cardiopharyngeal progenitors	E8.5	pos	T	5
Anterior cardiopharyngeal progenitors	E8.5	neg	WT	2
Anterior cardiopharyngeal progenitors	E8.5	pos	WT	1
Anterior cardiopharyngeal progenitors	E8.75	neg	Mixl1	25
Anterior cardiopharyngeal progenitors	E8.75	pos	Mixl1	2
Anterior cardiopharyngeal progenitors	E8.75	neg	T	6
Anterior cardiopharyngeal progenitors	E8.75	pos	T	15
Anterior cardiopharyngeal progenitors	E8.75	neg	WT	2
Anterior cardiopharyngeal progenitors	E8.75	pos	WT	3
Anterior somitic tissues	E7.75	neg	Mixl1	3
Anterior somitic tissues	E7.75	pos	Mixl1	2
Anterior somitic tissues	E7.75	neg	T	9
Anterior somitic tissues	E7.75	pos	T	22
Anterior somitic tissues	E7.75	neg	WT	7
Anterior somitic tissues	E7.75	pos	WT	11
Anterior somitic tissues	E8.0	neg	Mixl1	47
Anterior somitic tissues	E8.0	pos	Mixl1	34
Anterior somitic tissues	E8.0	neg	T	29
Anterior somitic tissues	E8.0	pos	T	51
Anterior somitic tissues	E8.0	neg	WT	12
Anterior somitic tissues	E8.0	pos	WT	19
Anterior somitic tissues	E8.25	neg	Mixl1	17
Anterior somitic tissues	E8.25	pos	Mixl1	5
Anterior somitic tissues	E8.25	neg	T	39
Anterior somitic tissues	E8.25	pos	T	40
Anterior somitic tissues	E8.25	neg	WT	37
Anterior somitic tissues	E8.25	pos	WT	22
Anterior somitic tissues	E8.5	neg	Mixl1	28
Anterior somitic tissues	E8.5	pos	Mixl1	28
Anterior somitic tissues	E8.5	neg	T	6
Anterior somitic tissues	E8.5	pos	T	15
Anterior somitic tissues	E8.5	neg	WT	10
Anterior somitic tissues	E8.5	pos	WT	9
Anterior somitic tissues	E8.75	neg	Mixl1	44
Anterior somitic tissues	E8.75	pos	Mixl1	25
Anterior somitic tissues	E8.75	neg	T	30
Anterior somitic tissues	E8.75	pos	T	51
Anterior somitic tissues	E8.75	neg	WT	30
Anterior somitic tissues	E8.75	pos	WT	24
Blood progenitors	E7.75	neg	Mixl1	61
Blood progenitors	E7.75	pos	Mixl1	125
Blood progenitors	E7.75	neg	T	98
Blood progenitors	E7.75	pos	T	134
Blood progenitors	E7.75	neg	WT	75
Blood progenitors	E7.75	pos	WT	44
Blood progenitors	E8.0	neg	Mixl1	90
Blood progenitors	E8.0	pos	Mixl1	97
Blood progenitors	E8.0	neg	T	60
Blood progenitors	E8.0	pos	T	70
Blood progenitors	E8.0	neg	WT	58
Blood progenitors	E8.0	pos	WT	49
Blood progenitors	E8.25	neg	Mixl1	4
Blood progenitors	E8.25	pos	Mixl1	3
Blood progenitors	E8.25	neg	WT	5
Blood progenitors	E8.25	pos	WT	7
Blood progenitors	E8.5	neg	Mixl1	2
Blood progenitors	E8.5	pos	Mixl1	6
Blood progenitors	E8.5	neg	T	1
Blood progenitors	E8.5	pos	T	3
Branchial arch neural crest	E8.75	neg	Mixl1	94
Branchial arch neural crest	E8.75	pos	Mixl1	43
Branchial arch neural crest	E8.75	neg	T	24
Branchial arch neural crest	E8.75	pos	T	15
Branchial arch neural crest	E8.75	neg	WT	42
Branchial arch neural crest	E8.75	pos	WT	9
Cardiomyocytes FHF 1	E7.75	neg	Mixl1	4
Cardiomyocytes FHF 1	E7.75	pos	Mixl1	2
Cardiomyocytes FHF 1	E7.75	neg	T	27
Cardiomyocytes FHF 1	E7.75	pos	T	26
Cardiomyocytes FHF 1	E7.75	neg	WT	16
Cardiomyocytes FHF 1	E7.75	pos	WT	14
Cardiomyocytes FHF 1	E8.0	neg	Mixl1	24
Cardiomyocytes FHF 1	E8.0	pos	Mixl1	23
Cardiomyocytes FHF 1	E8.0	neg	T	65
Cardiomyocytes FHF 1	E8.0	pos	T	96
Cardiomyocytes FHF 1	E8.0	neg	WT	20
Cardiomyocytes FHF 1	E8.0	pos	WT	30
Cardiomyocytes FHF 1	E8.25	neg	Mixl1	36
Cardiomyocytes FHF 1	E8.25	pos	Mixl1	45
Cardiomyocytes FHF 1	E8.25	neg	T	120
Cardiomyocytes FHF 1	E8.25	pos	T	218
Cardiomyocytes FHF 1	E8.25	neg	WT	80
Cardiomyocytes FHF 1	E8.25	pos	WT	87
Cardiomyocytes FHF 1	E8.5	neg	Mixl1	13
Cardiomyocytes FHF 1	E8.5	pos	Mixl1	7
Cardiomyocytes FHF 1	E8.5	neg	T	17
Cardiomyocytes FHF 1	E8.5	pos	T	22
Cardiomyocytes FHF 1	E8.5	neg	WT	21
Cardiomyocytes FHF 1	E8.5	pos	WT	22
Cardiomyocytes FHF 1	E8.75	neg	Mixl1	13
Cardiomyocytes FHF 1	E8.75	pos	Mixl1	4
Cardiomyocytes FHF 1	E8.75	neg	T	5
Cardiomyocytes FHF 1	E8.75	pos	T	27
Cardiomyocytes FHF 1	E8.75	neg	WT	5
Cardiomyocytes FHF 1	E8.75	pos	WT	18
Cardiomyocytes FHF 2	E8.25	neg	Mixl1	30
Cardiomyocytes FHF 2	E8.25	pos	Mixl1	2
Cardiomyocytes FHF 2	E8.25	neg	T	21
Cardiomyocytes FHF 2	E8.25	pos	T	36
Cardiomyocytes FHF 2	E8.25	neg	WT	13
Cardiomyocytes FHF 2	E8.25	pos	WT	24
Cardiomyocytes FHF 2	E8.5	neg	Mixl1	37
Cardiomyocytes FHF 2	E8.5	pos	Mixl1	5
Cardiomyocytes FHF 2	E8.5	neg	T	16
Cardiomyocytes FHF 2	E8.5	pos	T	19
Cardiomyocytes FHF 2	E8.5	neg	WT	23
Cardiomyocytes FHF 2	E8.5	pos	WT	15
Cardiomyocytes FHF 2	E8.75	neg	Mixl1	120
Cardiomyocytes FHF 2	E8.75	pos	Mixl1	47
Cardiomyocytes FHF 2	E8.75	neg	T	35
Cardiomyocytes FHF 2	E8.75	pos	T	41
Cardiomyocytes FHF 2	E8.75	neg	WT	69
Cardiomyocytes FHF 2	E8.75	pos	WT	61
Cardiomyocytes SHF 1	E7.75	neg	Mixl1	4
Cardiomyocytes SHF 1	E7.75	pos	Mixl1	1
Cardiomyocytes SHF 1	E7.75	neg	T	6
Cardiomyocytes SHF 1	E7.75	pos	T	9
Cardiomyocytes SHF 1	E7.75	neg	WT	3
Cardiomyocytes SHF 1	E7.75	pos	WT	2
Cardiomyocytes SHF 1	E8.0	neg	Mixl1	4
Cardiomyocytes SHF 1	E8.0	pos	Mixl1	4
Cardiomyocytes SHF 1	E8.0	neg	T	5
Cardiomyocytes SHF 1	E8.0	pos	T	5
Cardiomyocytes SHF 1	E8.0	neg	WT	4
Cardiomyocytes SHF 1	E8.0	pos	WT	3
Cardiomyocytes SHF 1	E8.25	neg	Mixl1	114
Cardiomyocytes SHF 1	E8.25	pos	Mixl1	133
Cardiomyocytes SHF 1	E8.25	neg	T	91
Cardiomyocytes SHF 1	E8.25	pos	T	223
Cardiomyocytes SHF 1	E8.25	neg	WT	55
Cardiomyocytes SHF 1	E8.25	pos	WT	74
Cardiomyocytes SHF 1	E8.5	neg	Mixl1	63
Cardiomyocytes SHF 1	E8.5	pos	Mixl1	89
Cardiomyocytes SHF 1	E8.5	neg	T	16
Cardiomyocytes SHF 1	E8.5	pos	T	38
Cardiomyocytes SHF 1	E8.5	neg	WT	18
Cardiomyocytes SHF 1	E8.5	pos	WT	20
Cardiomyocytes SHF 1	E8.75	neg	Mixl1	41
Cardiomyocytes SHF 1	E8.75	pos	Mixl1	60
Cardiomyocytes SHF 1	E8.75	neg	T	2
Cardiomyocytes SHF 1	E8.75	pos	T	28
Cardiomyocytes SHF 1	E8.75	neg	WT	11
Cardiomyocytes SHF 1	E8.75	pos	WT	15
Cardiomyocytes SHF 2	E8.25	neg	Mixl1	3
Cardiomyocytes SHF 2	E8.25	pos	Mixl1	3
Cardiomyocytes SHF 2	E8.25	neg	T	3
Cardiomyocytes SHF 2	E8.25	pos	T	10
Cardiomyocytes SHF 2	E8.25	neg	WT	2
Cardiomyocytes SHF 2	E8.25	pos	WT	4
Cardiomyocytes SHF 2	E8.5	neg	Mixl1	20
Cardiomyocytes SHF 2	E8.5	pos	Mixl1	17
Cardiomyocytes SHF 2	E8.5	neg	T	14
Cardiomyocytes SHF 2	E8.5	pos	T	15
Cardiomyocytes SHF 2	E8.5	neg	WT	8
Cardiomyocytes SHF 2	E8.5	pos	WT	16
Cardiomyocytes SHF 2	E8.75	neg	Mixl1	78
Cardiomyocytes SHF 2	E8.75	pos	Mixl1	48
Cardiomyocytes SHF 2	E8.75	neg	T	21
Cardiomyocytes SHF 2	E8.75	pos	T	36
Cardiomyocytes SHF 2	E8.75	neg	WT	23
Cardiomyocytes SHF 2	E8.75	pos	WT	35
Cardiopharyngeal progenitors	E8.25	neg	WT	1
Cardiopharyngeal progenitors	E8.5	neg	Mixl1	4
Cardiopharyngeal progenitors	E8.5	pos	Mixl1	7
Cardiopharyngeal progenitors	E8.5	neg	T	4
Cardiopharyngeal progenitors	E8.5	pos	T	8
Cardiopharyngeal progenitors	E8.5	neg	WT	9
Cardiopharyngeal progenitors	E8.5	pos	WT	12
Cardiopharyngeal progenitors	E8.75	neg	Mixl1	3
Cardiopharyngeal progenitors	E8.75	pos	Mixl1	3
Cardiopharyngeal progenitors	E8.75	neg	T	10
Cardiopharyngeal progenitors	E8.75	pos	T	6
Cardiopharyngeal progenitors	E8.75	neg	WT	9
Cardiopharyngeal progenitors	E8.75	pos	WT	7
Cardiopharyngeal progenitors FHF	E7.75	neg	Mixl1	3
Cardiopharyngeal progenitors FHF	E7.75	pos	Mixl1	1
Cardiopharyngeal progenitors FHF	E7.75	neg	T	1
Cardiopharyngeal progenitors FHF	E7.75	pos	T	1
Cardiopharyngeal progenitors FHF	E8.0	neg	Mixl1	5
Cardiopharyngeal progenitors FHF	E8.0	pos	Mixl1	18
Cardiopharyngeal progenitors FHF	E8.0	neg	T	7
Cardiopharyngeal progenitors FHF	E8.0	pos	T	11
Cardiopharyngeal progenitors FHF	E8.0	neg	WT	3
Cardiopharyngeal progenitors FHF	E8.0	pos	WT	5
Cardiopharyngeal progenitors FHF	E8.25	neg	Mixl1	13
Cardiopharyngeal progenitors FHF	E8.25	pos	Mixl1	16
Cardiopharyngeal progenitors FHF	E8.25	neg	T	9
Cardiopharyngeal progenitors FHF	E8.25	pos	T	9
Cardiopharyngeal progenitors FHF	E8.25	neg	WT	5
Cardiopharyngeal progenitors FHF	E8.25	pos	WT	6
Cardiopharyngeal progenitors FHF	E8.5	neg	Mixl1	69
Cardiopharyngeal progenitors FHF	E8.5	pos	Mixl1	138
Cardiopharyngeal progenitors FHF	E8.5	neg	T	39
Cardiopharyngeal progenitors FHF	E8.5	pos	T	41
Cardiopharyngeal progenitors FHF	E8.5	neg	WT	35
Cardiopharyngeal progenitors FHF	E8.5	pos	WT	33
Cardiopharyngeal progenitors FHF	E8.75	neg	Mixl1	109
Cardiopharyngeal progenitors FHF	E8.75	pos	Mixl1	190
Cardiopharyngeal progenitors FHF	E8.75	neg	T	50
Cardiopharyngeal progenitors FHF	E8.75	pos	T	71
Cardiopharyngeal progenitors FHF	E8.75	neg	WT	56
Cardiopharyngeal progenitors FHF	E8.75	pos	WT	66
Cardiopharyngeal progenitors SHF	E7.75	neg	Mixl1	2
Cardiopharyngeal progenitors SHF	E7.75	pos	Mixl1	7
Cardiopharyngeal progenitors SHF	E7.75	neg	T	25
Cardiopharyngeal progenitors SHF	E7.75	pos	T	14
Cardiopharyngeal progenitors SHF	E7.75	neg	WT	14
Cardiopharyngeal progenitors SHF	E7.75	pos	WT	11
Cardiopharyngeal progenitors SHF	E8.0	neg	Mixl1	60
Cardiopharyngeal progenitors SHF	E8.0	pos	Mixl1	50
Cardiopharyngeal progenitors SHF	E8.0	neg	T	82
Cardiopharyngeal progenitors SHF	E8.0	pos	T	133
Cardiopharyngeal progenitors SHF	E8.0	neg	WT	28
Cardiopharyngeal progenitors SHF	E8.0	pos	WT	31
Cardiopharyngeal progenitors SHF	E8.25	neg	Mixl1	14
Cardiopharyngeal progenitors SHF	E8.25	pos	Mixl1	22
Cardiopharyngeal progenitors SHF	E8.25	neg	T	21
Cardiopharyngeal progenitors SHF	E8.25	pos	T	48
Cardiopharyngeal progenitors SHF	E8.25	neg	WT	8
Cardiopharyngeal progenitors SHF	E8.25	pos	WT	13
Cardiopharyngeal progenitors SHF	E8.5	neg	Mixl1	47
Cardiopharyngeal progenitors SHF	E8.5	pos	Mixl1	55
Cardiopharyngeal progenitors SHF	E8.5	neg	T	15
Cardiopharyngeal progenitors SHF	E8.5	pos	T	38
Cardiopharyngeal progenitors SHF	E8.5	neg	WT	14
Cardiopharyngeal progenitors SHF	E8.5	pos	WT	20
Cardiopharyngeal progenitors SHF	E8.75	neg	Mixl1	46
Cardiopharyngeal progenitors SHF	E8.75	pos	Mixl1	42
Cardiopharyngeal progenitors SHF	E8.75	neg	T	15
Cardiopharyngeal progenitors SHF	E8.75	pos	T	27
Cardiopharyngeal progenitors SHF	E8.75	neg	WT	26
Cardiopharyngeal progenitors SHF	E8.75	pos	WT	16
Caudal epiblast	E7.75	neg	T	75
Caudal epiblast	E7.75	pos	T	102
Caudal epiblast	E7.75	neg	WT	23
Caudal epiblast	E7.75	pos	WT	12
Caudal epiblast	E8.0	neg	Mixl1	8
Caudal epiblast	E8.0	pos	Mixl1	5
Caudal epiblast	E8.0	neg	T	163
Caudal epiblast	E8.0	pos	T	308
Caudal epiblast	E8.0	neg	WT	24
Caudal epiblast	E8.0	pos	WT	21
Caudal epiblast	E8.25	neg	Mixl1	3
Caudal epiblast	E8.25	pos	Mixl1	11
Caudal epiblast	E8.25	neg	T	23
Caudal epiblast	E8.25	pos	T	118
Caudal epiblast	E8.25	neg	WT	11
Caudal epiblast	E8.25	pos	WT	14
Caudal epiblast	E8.5	pos	Mixl1	1
Caudal epiblast	E8.5	neg	T	1
Caudal epiblast	E8.5	pos	T	2
Caudal epiblast	E8.5	pos	WT	1
Caudal epiblast	E8.75	pos	Mixl1	1
Caudal epiblast	E8.75	pos	T	1
Caudal mesoderm	E7.75	neg	Mixl1	1
Caudal mesoderm	E8.0	neg	Mixl1	2
Caudal mesoderm	E8.0	pos	Mixl1	4
Caudal mesoderm	E8.0	neg	T	2
Caudal mesoderm	E8.0	pos	T	2
Caudal mesoderm	E8.0	neg	WT	4
Caudal mesoderm	E8.0	pos	WT	1
Caudal mesoderm	E8.25	neg	Mixl1	7
Caudal mesoderm	E8.25	pos	Mixl1	8
Caudal mesoderm	E8.25	neg	T	12
Caudal mesoderm	E8.25	pos	T	9
Caudal mesoderm	E8.25	neg	WT	15
Caudal mesoderm	E8.25	pos	WT	8
Caudal mesoderm	E8.5	neg	Mixl1	17
Caudal mesoderm	E8.5	pos	Mixl1	11
Caudal mesoderm	E8.5	neg	T	11
Caudal mesoderm	E8.5	pos	T	2
Caudal mesoderm	E8.5	neg	WT	5
Caudal mesoderm	E8.5	pos	WT	2
Caudal mesoderm	E8.75	neg	Mixl1	47
Caudal mesoderm	E8.75	pos	Mixl1	18
Caudal mesoderm	E8.75	neg	T	15
Caudal mesoderm	E8.75	pos	T	6
Caudal mesoderm	E8.75	neg	WT	14
Caudal mesoderm	E8.75	pos	WT	24
Chorioallantoic-derived erythroid progenitors	E8.25	neg	Mixl1	1
Cranial mesoderm	E7.75	neg	Mixl1	8
Cranial mesoderm	E7.75	neg	T	13
Cranial mesoderm	E7.75	pos	T	9
Cranial mesoderm	E7.75	neg	WT	8
Cranial mesoderm	E7.75	pos	WT	11
Cranial mesoderm	E8.0	neg	Mixl1	57
Cranial mesoderm	E8.0	pos	Mixl1	24
Cranial mesoderm	E8.0	neg	T	32
Cranial mesoderm	E8.0	pos	T	52
Cranial mesoderm	E8.0	neg	WT	16
Cranial mesoderm	E8.0	pos	WT	19
Cranial mesoderm	E8.25	neg	Mixl1	17
Cranial mesoderm	E8.25	pos	Mixl1	12
Cranial mesoderm	E8.25	neg	T	30
Cranial mesoderm	E8.25	pos	T	53
Cranial mesoderm	E8.25	neg	WT	45
Cranial mesoderm	E8.25	pos	WT	28
Cranial mesoderm	E8.5	neg	Mixl1	88
Cranial mesoderm	E8.5	pos	Mixl1	40
Cranial mesoderm	E8.5	neg	T	24
Cranial mesoderm	E8.5	pos	T	21
Cranial mesoderm	E8.5	neg	WT	19
Cranial mesoderm	E8.5	pos	WT	13
Cranial mesoderm	E8.75	neg	Mixl1	104
Cranial mesoderm	E8.75	pos	Mixl1	66
Cranial mesoderm	E8.75	neg	T	56
Cranial mesoderm	E8.75	pos	T	75
Cranial mesoderm	E8.75	neg	WT	87
Cranial mesoderm	E8.75	pos	WT	36
Dermomyotome	E7.75	pos	T	2
Dermomyotome	E7.75	pos	WT	1
Dermomyotome	E8.0	neg	Mixl1	6
Dermomyotome	E8.0	pos	Mixl1	13
Dermomyotome	E8.0	neg	T	5
Dermomyotome	E8.0	pos	T	3
Dermomyotome	E8.0	neg	WT	3
Dermomyotome	E8.25	neg	Mixl1	3
Dermomyotome	E8.25	pos	Mixl1	6
Dermomyotome	E8.25	neg	T	11
Dermomyotome	E8.25	pos	T	8
Dermomyotome	E8.25	neg	WT	13
Dermomyotome	E8.25	pos	WT	9
Dermomyotome	E8.5	neg	Mixl1	25
Dermomyotome	E8.5	pos	Mixl1	27
Dermomyotome	E8.5	neg	T	8
Dermomyotome	E8.5	pos	T	12
Dermomyotome	E8.5	neg	WT	2
Dermomyotome	E8.5	pos	WT	11
Dermomyotome	E8.75	neg	Mixl1	117
Dermomyotome	E8.75	pos	Mixl1	186
Dermomyotome	E8.75	neg	T	65
Dermomyotome	E8.75	pos	T	58
Dermomyotome	E8.75	neg	WT	67
Dermomyotome	E8.75	pos	WT	55
Dorsal hindbrain progenitors	E8.25	neg	Mixl1	7
Dorsal hindbrain progenitors	E8.25	pos	Mixl1	8
Dorsal hindbrain progenitors	E8.25	neg	T	27
Dorsal hindbrain progenitors	E8.25	pos	T	28
Dorsal hindbrain progenitors	E8.25	neg	WT	24
Dorsal hindbrain progenitors	E8.25	pos	WT	19
Dorsal hindbrain progenitors	E8.5	neg	Mixl1	88
Dorsal hindbrain progenitors	E8.5	pos	Mixl1	94
Dorsal hindbrain progenitors	E8.5	neg	T	35
Dorsal hindbrain progenitors	E8.5	pos	T	46
Dorsal hindbrain progenitors	E8.5	neg	WT	52
Dorsal hindbrain progenitors	E8.5	pos	WT	31
Dorsal hindbrain progenitors	E8.75	neg	Mixl1	66
Dorsal hindbrain progenitors	E8.75	pos	Mixl1	51
Dorsal hindbrain progenitors	E8.75	neg	T	40
Dorsal hindbrain progenitors	E8.75	pos	T	43
Dorsal hindbrain progenitors	E8.75	neg	WT	53
Dorsal hindbrain progenitors	E8.75	pos	WT	20
Dorsal spinal cord progenitors	E8.25	neg	Mixl1	6
Dorsal spinal cord progenitors	E8.25	pos	Mixl1	15
Dorsal spinal cord progenitors	E8.25	neg	T	18
Dorsal spinal cord progenitors	E8.25	pos	T	32
Dorsal spinal cord progenitors	E8.25	neg	WT	22
Dorsal spinal cord progenitors	E8.25	pos	WT	18
Dorsal spinal cord progenitors	E8.5	neg	Mixl1	371
Dorsal spinal cord progenitors	E8.5	pos	Mixl1	422
Dorsal spinal cord progenitors	E8.5	neg	T	73
Dorsal spinal cord progenitors	E8.5	pos	T	60
Dorsal spinal cord progenitors	E8.5	neg	WT	89
Dorsal spinal cord progenitors	E8.5	pos	WT	69
Dorsal spinal cord progenitors	E8.75	neg	Mixl1	347
Dorsal spinal cord progenitors	E8.75	pos	Mixl1	344
Dorsal spinal cord progenitors	E8.75	neg	T	59
Dorsal spinal cord progenitors	E8.75	pos	T	48
Dorsal spinal cord progenitors	E8.75	neg	WT	82
Dorsal spinal cord progenitors	E8.75	pos	WT	71
EMP	E7.75	neg	Mixl1	5
EMP	E7.75	pos	Mixl1	19
EMP	E7.75	neg	T	7
EMP	E7.75	pos	T	6
EMP	E7.75	neg	WT	7
EMP	E7.75	pos	WT	6
EMP	E8.0	neg	Mixl1	13
EMP	E8.0	pos	Mixl1	12
EMP	E8.0	neg	T	4
EMP	E8.0	pos	T	7
EMP	E8.0	neg	WT	3
EMP	E8.0	pos	WT	5
EMP	E8.25	neg	Mixl1	3
EMP	E8.25	pos	Mixl1	8
EMP	E8.25	neg	T	2
EMP	E8.25	pos	T	1
EMP	E8.25	neg	WT	2
EMP	E8.25	pos	WT	2
EMP	E8.5	neg	Mixl1	12
EMP	E8.5	pos	Mixl1	15
EMP	E8.5	neg	T	4
EMP	E8.5	pos	T	2
EMP	E8.5	neg	WT	4
EMP	E8.5	pos	WT	3
EMP	E8.75	neg	Mixl1	6
EMP	E8.75	pos	Mixl1	12
EMP	E8.75	pos	T	1
EMP	E8.75	neg	WT	2
EMP	E8.75	pos	WT	2
Early dorsal forebrain progenitors	E8.25	neg	WT	2
Early dorsal forebrain progenitors	E8.5	pos	WT	1
Ectoderm	E7.75	neg	Mixl1	3
Ectoderm	E7.75	pos	Mixl1	10
Ectoderm	E7.75	neg	T	225
Ectoderm	E7.75	pos	T	247
Ectoderm	E7.75	neg	WT	56
Ectoderm	E7.75	pos	WT	55
Ectoderm	E8.0	neg	Mixl1	14
Ectoderm	E8.0	pos	Mixl1	30
Ectoderm	E8.0	neg	T	218
Ectoderm	E8.0	pos	T	228
Ectoderm	E8.0	neg	WT	42
Ectoderm	E8.0	pos	WT	23
Ectoderm	E8.25	neg	Mixl1	68
Ectoderm	E8.25	pos	Mixl1	100
Ectoderm	E8.25	neg	T	302
Ectoderm	E8.25	pos	T	375
Ectoderm	E8.25	neg	WT	204
Ectoderm	E8.25	pos	WT	149
Ectoderm	E8.5	neg	Mixl1	16
Ectoderm	E8.5	pos	Mixl1	32
Ectoderm	E8.5	neg	T	10
Ectoderm	E8.5	pos	T	15
Ectoderm	E8.5	neg	WT	8
Ectoderm	E8.5	pos	WT	12
Ectoderm	E8.75	neg	Mixl1	1
Ectoderm	E8.75	pos	Mixl1	3
Ectoderm	E8.75	neg	T	3
Ectoderm	E8.75	pos	T	9
Ectoderm	E8.75	neg	WT	5
Ectoderm	E8.75	pos	WT	4
Embryo proper endothelium	E7.75	neg	Mixl1	5
Embryo proper endothelium	E7.75	pos	Mixl1	15
Embryo proper endothelium	E7.75	neg	T	6
Embryo proper endothelium	E7.75	pos	T	7
Embryo proper endothelium	E7.75	neg	WT	4
Embryo proper endothelium	E7.75	pos	WT	3
Embryo proper endothelium	E8.0	neg	Mixl1	16
Embryo proper endothelium	E8.0	pos	Mixl1	53
Embryo proper endothelium	E8.0	neg	T	16
Embryo proper endothelium	E8.0	pos	T	24
Embryo proper endothelium	E8.0	neg	WT	13
Embryo proper endothelium	E8.0	pos	WT	14
Embryo proper endothelium	E8.25	neg	Mixl1	5
Embryo proper endothelium	E8.25	pos	Mixl1	16
Embryo proper endothelium	E8.25	neg	T	6
Embryo proper endothelium	E8.25	pos	T	14
Embryo proper endothelium	E8.25	neg	WT	13
Embryo proper endothelium	E8.25	pos	WT	16
Embryo proper endothelium	E8.5	neg	Mixl1	34
Embryo proper endothelium	E8.5	pos	Mixl1	70
Embryo proper endothelium	E8.5	neg	T	36
Embryo proper endothelium	E8.5	pos	T	33
Embryo proper endothelium	E8.5	neg	WT	12
Embryo proper endothelium	E8.5	pos	WT	27
Embryo proper endothelium	E8.75	neg	Mixl1	42
Embryo proper endothelium	E8.75	pos	Mixl1	162
Embryo proper endothelium	E8.75	neg	T	61
Embryo proper endothelium	E8.75	pos	T	61
Embryo proper endothelium	E8.75	neg	WT	43
Embryo proper endothelium	E8.75	pos	WT	64
Embryo proper mesothelium	E7.75	neg	WT	2
Embryo proper mesothelium	E8.0	neg	Mixl1	2
Embryo proper mesothelium	E8.0	pos	T	1
Embryo proper mesothelium	E8.25	pos	T	3
Embryo proper mesothelium	E8.25	neg	WT	1
Embryo proper mesothelium	E8.25	pos	WT	1
Embryo proper mesothelium	E8.5	neg	Mixl1	8
Embryo proper mesothelium	E8.5	pos	Mixl1	39
Embryo proper mesothelium	E8.5	neg	T	24
Embryo proper mesothelium	E8.5	pos	T	49
Embryo proper mesothelium	E8.5	neg	WT	18
Embryo proper mesothelium	E8.5	pos	WT	51
Embryo proper mesothelium	E8.75	neg	Mixl1	20
Embryo proper mesothelium	E8.75	pos	Mixl1	134
Embryo proper mesothelium	E8.75	neg	T	33
Embryo proper mesothelium	E8.75	pos	T	80
Embryo proper mesothelium	E8.75	neg	WT	27
Embryo proper mesothelium	E8.75	pos	WT	62
Endocardium	E8.25	neg	T	1
Endocardium	E8.25	pos	T	5
Endocardium	E8.25	neg	WT	5
Endocardium	E8.5	pos	Mixl1	1
Endocardium	E8.5	neg	T	1
Endocardium	E8.5	pos	T	3
Endocardium	E8.5	neg	WT	1
Endocardium	E8.5	pos	WT	1
Endocardium	E8.75	neg	Mixl1	1
Endocardium	E8.75	neg	T	4
Endocardium	E8.75	pos	T	6
Endocardium	E8.75	neg	WT	8
Endocardium	E8.75	pos	WT	8
Epicardium	E7.75	neg	T	1
Epicardium	E7.75	pos	T	5
Epicardium	E7.75	pos	WT	1
Epicardium	E8.0	neg	Mixl1	4
Epicardium	E8.0	pos	Mixl1	1
Epicardium	E8.0	neg	T	2
Epicardium	E8.0	pos	T	8
Epicardium	E8.0	neg	WT	4
Epicardium	E8.0	pos	WT	3
Epicardium	E8.25	neg	Mixl1	15
Epicardium	E8.25	pos	Mixl1	6
Epicardium	E8.25	neg	T	38
Epicardium	E8.25	pos	T	50
Epicardium	E8.25	neg	WT	15
Epicardium	E8.25	pos	WT	26
Epicardium	E8.5	neg	Mixl1	8
Epicardium	E8.5	pos	Mixl1	9
Epicardium	E8.5	neg	T	12
Epicardium	E8.5	pos	T	9
Epicardium	E8.5	neg	WT	11
Epicardium	E8.5	pos	WT	7
Epicardium	E8.75	neg	Mixl1	8
Epicardium	E8.75	pos	Mixl1	2
Epicardium	E8.75	neg	T	4
Epicardium	E8.75	pos	T	7
Epicardium	E8.75	neg	WT	3
Epicardium	E8.75	pos	WT	7
Epidermis	E8.25	neg	Mixl1	1
Epidermis	E8.25	pos	T	1
Epidermis	E8.25	neg	WT	4
Epidermis	E8.5	neg	Mixl1	10
Epidermis	E8.5	pos	Mixl1	12
Epidermis	E8.5	neg	T	13
Epidermis	E8.5	pos	T	13
Epidermis	E8.5	neg	WT	14
Epidermis	E8.5	pos	WT	9
Epidermis	E8.75	neg	Mixl1	24
Epidermis	E8.75	pos	Mixl1	19
Epidermis	E8.75	neg	T	56
Epidermis	E8.75	pos	T	56
Epidermis	E8.75	neg	WT	56
Epidermis	E8.75	pos	WT	49
Erythroid	E7.75	neg	Mixl1	267
Erythroid	E7.75	pos	Mixl1	306
Erythroid	E7.75	neg	T	771
Erythroid	E7.75	pos	T	789
Erythroid	E7.75	neg	WT	233
Erythroid	E7.75	pos	WT	235
Erythroid	E8.0	neg	Mixl1	1006
Erythroid	E8.0	pos	Mixl1	662
Erythroid	E8.0	neg	T	1070
Erythroid	E8.0	pos	T	913
Erythroid	E8.0	neg	WT	749
Erythroid	E8.0	pos	WT	569
Erythroid	E8.25	neg	Mixl1	1955
Erythroid	E8.25	pos	Mixl1	316
Erythroid	E8.25	neg	T	765
Erythroid	E8.25	pos	T	483
Erythroid	E8.25	neg	WT	827
Erythroid	E8.25	pos	WT	569
Erythroid	E8.5	neg	Mixl1	611
Erythroid	E8.5	pos	Mixl1	24
Erythroid	E8.5	neg	T	479
Erythroid	E8.5	pos	T	330
Erythroid	E8.5	neg	WT	1062
Erythroid	E8.5	pos	WT	480
Erythroid	E8.75	neg	WT	1
Erythroid	E8.75	pos	WT	1
ExE ectoderm	E7.75	neg	Mixl1	36
ExE ectoderm	E7.75	pos	Mixl1	2
ExE ectoderm	E7.75	neg	T	465
ExE ectoderm	E7.75	neg	WT	63
ExE ectoderm	E7.75	pos	WT	1
ExE ectoderm	E8.0	neg	Mixl1	11
ExE ectoderm	E8.0	neg	T	55
ExE ectoderm	E8.0	neg	WT	11
ExE ectoderm	E8.25	neg	Mixl1	1
ExE ectoderm	E8.25	neg	T	33
ExE ectoderm	E8.25	neg	WT	11
ExE endoderm	E7.75	neg	Mixl1	4
ExE endoderm	E7.75	pos	Mixl1	2
ExE endoderm	E7.75	neg	T	13
ExE endoderm	E7.75	pos	T	4
ExE endoderm	E7.75	neg	WT	3
ExE endoderm	E7.75	pos	WT	3
ExE endoderm	E8.0	neg	Mixl1	4
ExE endoderm	E8.0	pos	Mixl1	1
Foregut	E7.75	neg	T	9
Foregut	E7.75	pos	T	1
Foregut	E7.75	neg	WT	9
Foregut	E7.75	pos	WT	2
Foregut	E8.0	neg	WT	1
Foregut	E8.25	neg	Mixl1	1
Foregut	E8.25	neg	T	2
Foregut	E8.25	pos	T	1
Foregut	E8.25	neg	WT	1
Foregut	E8.25	pos	WT	2
Foregut	E8.5	neg	Mixl1	11
Foregut	E8.5	pos	Mixl1	3
Foregut	E8.5	neg	T	18
Foregut	E8.5	pos	T	11
Foregut	E8.5	neg	WT	17
Foregut	E8.5	pos	WT	9
Foregut	E8.75	neg	Mixl1	102
Foregut	E8.75	pos	Mixl1	4
Foregut	E8.75	neg	T	19
Foregut	E8.75	pos	T	21
Foregut	E8.75	neg	WT	27
Foregut	E8.75	pos	WT	19
Forelimb	E8.5	neg	Mixl1	1
Frontonasal mesenchyme	E8.75	neg	Mixl1	2
Frontonasal mesenchyme	E8.75	pos	Mixl1	3
Frontonasal mesenchyme	E8.75	neg	T	2
Frontonasal mesenchyme	E8.75	pos	T	6
Frontonasal mesenchyme	E8.75	neg	WT	1
Frontonasal mesenchyme	E8.75	pos	WT	1
Gut tube	E7.75	neg	Mixl1	37
Gut tube	E7.75	pos	Mixl1	7
Gut tube	E7.75	neg	T	108
Gut tube	E7.75	pos	T	190
Gut tube	E7.75	neg	WT	26
Gut tube	E7.75	pos	WT	38
Gut tube	E8.0	neg	Mixl1	33
Gut tube	E8.0	pos	Mixl1	2
Gut tube	E8.0	neg	T	29
Gut tube	E8.0	pos	T	94
Gut tube	E8.0	neg	WT	15
Gut tube	E8.0	pos	WT	24
Gut tube	E8.25	neg	Mixl1	8
Gut tube	E8.25	pos	Mixl1	1
Gut tube	E8.25	neg	T	18
Gut tube	E8.25	pos	T	16
Gut tube	E8.25	neg	WT	8
Gut tube	E8.25	pos	WT	5
Gut tube	E8.5	neg	Mixl1	6
Gut tube	E8.5	neg	T	13
Gut tube	E8.5	pos	T	12
Gut tube	E8.5	neg	WT	6
Gut tube	E8.5	pos	WT	4
Gut tube	E8.75	neg	Mixl1	15
Gut tube	E8.75	pos	Mixl1	2
Gut tube	E8.75	neg	T	5
Gut tube	E8.75	pos	T	15
Gut tube	E8.75	neg	WT	6
Gut tube	E8.75	pos	WT	6
Haematoendothelial progenitors	E7.75	neg	Mixl1	19
Haematoendothelial progenitors	E7.75	pos	Mixl1	50
Haematoendothelial progenitors	E7.75	neg	T	13
Haematoendothelial progenitors	E7.75	pos	T	11
Haematoendothelial progenitors	E7.75	neg	WT	4
Haematoendothelial progenitors	E7.75	pos	WT	10
Haematoendothelial progenitors	E8.0	neg	Mixl1	15
Haematoendothelial progenitors	E8.0	pos	Mixl1	47
Haematoendothelial progenitors	E8.0	pos	T	3
Haematoendothelial progenitors	E8.0	neg	WT	2
Haematoendothelial progenitors	E8.0	pos	WT	1
Haematoendothelial progenitors	E8.25	pos	Mixl1	3
Haematoendothelial progenitors	E8.5	neg	Mixl1	2
Haematoendothelial progenitors	E8.5	pos	Mixl1	6
Haematoendothelial progenitors	E8.75	neg	Mixl1	5
Haematoendothelial progenitors	E8.75	pos	Mixl1	12
Haematoendothelial progenitors	E8.75	neg	T	1
Hindbrain floor plate	E8.25	neg	Mixl1	1
Hindbrain floor plate	E8.25	pos	Mixl1	3
Hindbrain floor plate	E8.25	neg	T	19
Hindbrain floor plate	E8.25	pos	T	6
Hindbrain floor plate	E8.25	neg	WT	6
Hindbrain floor plate	E8.25	pos	WT	4
Hindbrain floor plate	E8.5	neg	Mixl1	21
Hindbrain floor plate	E8.5	pos	Mixl1	14
Hindbrain floor plate	E8.5	neg	T	30
Hindbrain floor plate	E8.5	pos	T	12
Hindbrain floor plate	E8.5	neg	WT	31
Hindbrain floor plate	E8.5	pos	WT	20
Hindbrain floor plate	E8.75	neg	Mixl1	19
Hindbrain floor plate	E8.75	pos	Mixl1	30
Hindbrain floor plate	E8.75	neg	T	22
Hindbrain floor plate	E8.75	pos	T	18
Hindbrain floor plate	E8.75	neg	WT	37
Hindbrain floor plate	E8.75	pos	WT	38
Hindbrain neural progenitors	E8.25	neg	Mixl1	2
Hindbrain neural progenitors	E8.25	pos	Mixl1	3
Hindbrain neural progenitors	E8.25	neg	T	5
Hindbrain neural progenitors	E8.25	pos	T	1
Hindbrain neural progenitors	E8.25	neg	WT	1
Hindbrain neural progenitors	E8.5	neg	Mixl1	18
Hindbrain neural progenitors	E8.5	pos	Mixl1	14
Hindbrain neural progenitors	E8.5	neg	T	6
Hindbrain neural progenitors	E8.5	pos	T	4
Hindbrain neural progenitors	E8.5	neg	WT	4
Hindbrain neural progenitors	E8.5	pos	WT	5
Hindbrain neural progenitors	E8.75	neg	Mixl1	20
Hindbrain neural progenitors	E8.75	pos	Mixl1	12
Hindbrain neural progenitors	E8.75	neg	T	4
Hindbrain neural progenitors	E8.75	pos	T	3
Hindbrain neural progenitors	E8.75	neg	WT	7
Hindgut	E7.75	neg	Mixl1	2
Hindgut	E7.75	neg	T	2
Hindgut	E7.75	pos	T	3
Hindgut	E7.75	neg	WT	1
Hindgut	E7.75	pos	WT	1
Hindgut	E8.0	neg	Mixl1	2
Hindgut	E8.0	neg	T	6
Hindgut	E8.0	pos	T	9
Hindgut	E8.0	neg	WT	2
Hindgut	E8.25	neg	Mixl1	1
Hindgut	E8.25	neg	T	14
Hindgut	E8.25	pos	T	20
Hindgut	E8.25	neg	WT	14
Hindgut	E8.25	pos	WT	10
Hindgut	E8.5	neg	Mixl1	42
Hindgut	E8.5	pos	Mixl1	4
Hindgut	E8.5	neg	T	8
Hindgut	E8.5	pos	T	15
Hindgut	E8.5	neg	WT	10
Hindgut	E8.5	pos	WT	8
Hindgut	E8.75	neg	Mixl1	99
Hindgut	E8.75	pos	Mixl1	2
Hindgut	E8.75	neg	T	9
Hindgut	E8.75	pos	T	26
Hindgut	E8.75	neg	WT	26
Hindgut	E8.75	pos	WT	26
Intermediate mesoderm	E7.75	neg	Mixl1	1
Intermediate mesoderm	E7.75	pos	Mixl1	2
Intermediate mesoderm	E7.75	neg	T	23
Intermediate mesoderm	E7.75	pos	T	2
Intermediate mesoderm	E7.75	neg	WT	22
Intermediate mesoderm	E7.75	pos	WT	11
Intermediate mesoderm	E8.0	neg	Mixl1	49
Intermediate mesoderm	E8.0	pos	Mixl1	80
Intermediate mesoderm	E8.0	neg	T	142
Intermediate mesoderm	E8.0	pos	T	40
Intermediate mesoderm	E8.0	neg	WT	42
Intermediate mesoderm	E8.0	pos	WT	34
Intermediate mesoderm	E8.25	neg	Mixl1	33
Intermediate mesoderm	E8.25	pos	Mixl1	36
Intermediate mesoderm	E8.25	neg	T	21
Intermediate mesoderm	E8.25	pos	T	8
Intermediate mesoderm	E8.25	neg	WT	8
Intermediate mesoderm	E8.25	pos	WT	17
Intermediate mesoderm	E8.5	neg	Mixl1	8
Intermediate mesoderm	E8.5	pos	Mixl1	5
Intermediate mesoderm	E8.5	neg	T	2
Intermediate mesoderm	E8.5	pos	T	2
Intermediate mesoderm	E8.75	neg	Mixl1	3
Intermediate mesoderm	E8.75	pos	Mixl1	3
Kidney primordium	E8.0	neg	Mixl1	1
Kidney primordium	E8.0	pos	Mixl1	4
Kidney primordium	E8.25	neg	Mixl1	11
Kidney primordium	E8.25	pos	Mixl1	40
Kidney primordium	E8.25	neg	T	3
Kidney primordium	E8.25	pos	T	3
Kidney primordium	E8.25	neg	WT	2
Kidney primordium	E8.25	pos	WT	2
Kidney primordium	E8.5	neg	Mixl1	109
Kidney primordium	E8.5	pos	Mixl1	344
Kidney primordium	E8.5	neg	T	13
Kidney primordium	E8.5	pos	T	13
Kidney primordium	E8.5	neg	WT	15
Kidney primordium	E8.5	pos	WT	10
Kidney primordium	E8.75	neg	Mixl1	97
Kidney primordium	E8.75	pos	Mixl1	222
Kidney primordium	E8.75	neg	T	18
Kidney primordium	E8.75	pos	T	13
Kidney primordium	E8.75	neg	WT	14
Kidney primordium	E8.75	pos	WT	14
Late dorsal forebrain progenitors	E8.25	neg	T	3
Late dorsal forebrain progenitors	E8.25	pos	T	2
Late dorsal forebrain progenitors	E8.25	neg	WT	4
Late dorsal forebrain progenitors	E8.25	pos	WT	2
Late dorsal forebrain progenitors	E8.5	pos	Mixl1	2
Late dorsal forebrain progenitors	E8.5	pos	T	1
Late dorsal forebrain progenitors	E8.75	neg	Mixl1	1
Late dorsal forebrain progenitors	E8.75	pos	Mixl1	1
Late dorsal forebrain progenitors	E8.75	neg	T	4
Late dorsal forebrain progenitors	E8.75	pos	T	1
Late dorsal forebrain progenitors	E8.75	neg	WT	7
Late dorsal forebrain progenitors	E8.75	pos	WT	3
Lateral plate mesoderm	E7.75	neg	Mixl1	46
Lateral plate mesoderm	E7.75	pos	Mixl1	174
Lateral plate mesoderm	E7.75	neg	T	73
Lateral plate mesoderm	E7.75	pos	T	132
Lateral plate mesoderm	E7.75	neg	WT	34
Lateral plate mesoderm	E7.75	pos	WT	65
Lateral plate mesoderm	E8.0	neg	Mixl1	100
Lateral plate mesoderm	E8.0	pos	Mixl1	283
Lateral plate mesoderm	E8.0	neg	T	113
Lateral plate mesoderm	E8.0	pos	T	145
Lateral plate mesoderm	E8.0	neg	WT	31
Lateral plate mesoderm	E8.0	pos	WT	58
Lateral plate mesoderm	E8.25	neg	Mixl1	33
Lateral plate mesoderm	E8.25	pos	Mixl1	73
Lateral plate mesoderm	E8.25	neg	T	87
Lateral plate mesoderm	E8.25	pos	T	39
Lateral plate mesoderm	E8.25	neg	WT	50
Lateral plate mesoderm	E8.25	pos	WT	30
Lateral plate mesoderm	E8.5	neg	Mixl1	240
Lateral plate mesoderm	E8.5	pos	Mixl1	587
Lateral plate mesoderm	E8.5	neg	T	270
Lateral plate mesoderm	E8.5	pos	T	277
Lateral plate mesoderm	E8.5	neg	WT	148
Lateral plate mesoderm	E8.5	pos	WT	165
Lateral plate mesoderm	E8.75	neg	Mixl1	267
Lateral plate mesoderm	E8.75	pos	Mixl1	682
Lateral plate mesoderm	E8.75	neg	T	310
Lateral plate mesoderm	E8.75	pos	T	434
Lateral plate mesoderm	E8.75	neg	WT	261
Lateral plate mesoderm	E8.75	pos	WT	341
Limb ectoderm	E7.75	neg	Mixl1	3
Limb ectoderm	E7.75	pos	Mixl1	1
Limb ectoderm	E7.75	neg	T	2
Limb ectoderm	E7.75	pos	T	12
Limb ectoderm	E7.75	neg	WT	3
Limb ectoderm	E7.75	pos	WT	1
Limb ectoderm	E8.0	neg	Mixl1	3
Limb ectoderm	E8.0	pos	Mixl1	11
Limb ectoderm	E8.0	neg	T	4
Limb ectoderm	E8.0	pos	T	15
Limb ectoderm	E8.0	neg	WT	2
Limb ectoderm	E8.0	pos	WT	1
Limb ectoderm	E8.25	neg	Mixl1	15
Limb ectoderm	E8.25	pos	Mixl1	25
Limb ectoderm	E8.25	neg	T	48
Limb ectoderm	E8.25	pos	T	85
Limb ectoderm	E8.25	neg	WT	18
Limb ectoderm	E8.25	pos	WT	21
Limb ectoderm	E8.5	neg	Mixl1	48
Limb ectoderm	E8.5	pos	Mixl1	52
Limb ectoderm	E8.5	neg	T	36
Limb ectoderm	E8.5	pos	T	59
Limb ectoderm	E8.5	neg	WT	32
Limb ectoderm	E8.5	pos	WT	33
Limb ectoderm	E8.75	neg	Mixl1	101
Limb ectoderm	E8.75	pos	Mixl1	128
Limb ectoderm	E8.75	neg	T	46
Limb ectoderm	E8.75	pos	T	80
Limb ectoderm	E8.75	neg	WT	45
Limb ectoderm	E8.75	pos	WT	44
Limb mesoderm	E8.0	neg	Mixl1	1
Limb mesoderm	E8.0	pos	Mixl1	2
Limb mesoderm	E8.0	neg	T	2
Limb mesoderm	E8.0	pos	T	2
Limb mesoderm	E8.25	neg	Mixl1	1
Limb mesoderm	E8.25	pos	Mixl1	11
Limb mesoderm	E8.25	neg	T	2
Limb mesoderm	E8.25	pos	T	1
Limb mesoderm	E8.25	neg	WT	2
Limb mesoderm	E8.25	pos	WT	1
Limb mesoderm	E8.5	neg	Mixl1	108
Limb mesoderm	E8.5	pos	Mixl1	256
Limb mesoderm	E8.5	neg	T	33
Limb mesoderm	E8.5	pos	T	46
Limb mesoderm	E8.5	neg	WT	30
Limb mesoderm	E8.5	pos	WT	32
Limb mesoderm	E8.75	neg	Mixl1	292
Limb mesoderm	E8.75	pos	Mixl1	686
Limb mesoderm	E8.75	neg	T	61
Limb mesoderm	E8.75	pos	T	64
Limb mesoderm	E8.75	neg	WT	80
Limb mesoderm	E8.75	pos	WT	70
MEP	E8.25	pos	WT	2
MEP	E8.5	neg	Mixl1	4
MEP	E8.5	pos	Mixl1	2
MEP	E8.5	pos	T	1
MEP	E8.5	neg	WT	2
MEP	E8.5	pos	WT	1
Megakaryocyte progenitors	E8.5	neg	Mixl1	16
Megakaryocyte progenitors	E8.5	pos	Mixl1	6
Megakaryocyte progenitors	E8.5	pos	T	2
Megakaryocyte progenitors	E8.5	neg	WT	1
Megakaryocyte progenitors	E8.5	pos	WT	1
Megakaryocyte progenitors	E8.75	neg	Mixl1	5
Mesenchyme	E7.75	neg	Mixl1	80
Mesenchyme	E7.75	pos	Mixl1	64
Mesenchyme	E7.75	neg	T	138
Mesenchyme	E7.75	pos	T	177
Mesenchyme	E7.75	neg	WT	61
Mesenchyme	E7.75	pos	WT	102
Mesenchyme	E8.0	neg	Mixl1	71
Mesenchyme	E8.0	pos	Mixl1	147
Mesenchyme	E8.0	neg	T	61
Mesenchyme	E8.0	pos	T	96
Mesenchyme	E8.0	neg	WT	28
Mesenchyme	E8.0	pos	WT	50
Mesenchyme	E8.25	neg	Mixl1	117
Mesenchyme	E8.25	pos	Mixl1	71
Mesenchyme	E8.25	neg	T	173
Mesenchyme	E8.25	pos	T	174
Mesenchyme	E8.25	neg	WT	85
Mesenchyme	E8.25	pos	WT	148
Mesenchyme	E8.5	neg	Mixl1	165
Mesenchyme	E8.5	pos	Mixl1	126
Mesenchyme	E8.5	neg	T	94
Mesenchyme	E8.5	pos	T	204
Mesenchyme	E8.5	neg	WT	65
Mesenchyme	E8.5	pos	WT	158
Mesenchyme	E8.75	neg	Mixl1	105
Mesenchyme	E8.75	pos	Mixl1	43
Mesenchyme	E8.75	neg	T	58
Mesenchyme	E8.75	pos	T	105
Mesenchyme	E8.75	neg	WT	69
Mesenchyme	E8.75	pos	WT	132
Midbrain progenitors	E8.25	neg	Mixl1	1
Midbrain progenitors	E8.25	pos	Mixl1	2
Midbrain progenitors	E8.25	neg	T	2
Midbrain progenitors	E8.25	pos	T	3
Midbrain progenitors	E8.25	neg	WT	2
Midbrain progenitors	E8.25	pos	WT	1
Midbrain progenitors	E8.5	neg	Mixl1	23
Midbrain progenitors	E8.5	pos	Mixl1	21
Midbrain progenitors	E8.5	neg	T	1
Midbrain progenitors	E8.5	pos	T	2
Midbrain progenitors	E8.5	neg	WT	2
Midbrain progenitors	E8.5	pos	WT	4
Midbrain progenitors	E8.75	neg	Mixl1	53
Midbrain progenitors	E8.75	pos	Mixl1	26
Midbrain progenitors	E8.75	neg	T	5
Midbrain progenitors	E8.75	pos	T	2
Midbrain progenitors	E8.75	pos	WT	3
Midbrain/Hindbrain boundary	E8.0	neg	T	2
Midbrain/Hindbrain boundary	E8.25	neg	Mixl1	18
Midbrain/Hindbrain boundary	E8.25	pos	Mixl1	16
Midbrain/Hindbrain boundary	E8.25	neg	T	37
Midbrain/Hindbrain boundary	E8.25	pos	T	36
Midbrain/Hindbrain boundary	E8.25	neg	WT	39
Midbrain/Hindbrain boundary	E8.25	pos	WT	19
Midbrain/Hindbrain boundary	E8.5	neg	Mixl1	204
Midbrain/Hindbrain boundary	E8.5	pos	Mixl1	266
Midbrain/Hindbrain boundary	E8.5	neg	T	101
Midbrain/Hindbrain boundary	E8.5	pos	T	80
Midbrain/Hindbrain boundary	E8.5	neg	WT	84
Midbrain/Hindbrain boundary	E8.5	pos	WT	67
Midbrain/Hindbrain boundary	E8.75	neg	Mixl1	71
Midbrain/Hindbrain boundary	E8.75	pos	Mixl1	46
Midbrain/Hindbrain boundary	E8.75	neg	T	30
Midbrain/Hindbrain boundary	E8.75	pos	T	21
Midbrain/Hindbrain boundary	E8.75	neg	WT	41
Midbrain/Hindbrain boundary	E8.75	pos	WT	22
Midgut	E7.75	neg	Mixl1	2
Midgut	E7.75	neg	T	4
Midgut	E7.75	pos	T	8
Midgut	E7.75	neg	WT	2
Midgut	E7.75	pos	WT	3
Midgut	E8.0	pos	T	1
Midgut	E8.0	neg	WT	1
Midgut	E8.25	neg	Mixl1	1
Midgut	E8.25	neg	T	1
Midgut	E8.25	pos	T	3
Midgut	E8.25	neg	WT	4
Midgut	E8.25	pos	WT	2
Midgut	E8.5	neg	Mixl1	9
Midgut	E8.5	neg	T	17
Midgut	E8.5	pos	T	32
Midgut	E8.5	neg	WT	19
Midgut	E8.5	pos	WT	35
Midgut	E8.75	neg	Mixl1	36
Midgut	E8.75	pos	Mixl1	2
Midgut	E8.75	neg	T	9
Midgut	E8.75	pos	T	39
Midgut	E8.75	neg	WT	17
Midgut	E8.75	pos	WT	32
Migratory neural crest	E7.75	pos	T	1
Migratory neural crest	E8.25	neg	Mixl1	10
Migratory neural crest	E8.25	pos	Mixl1	16
Migratory neural crest	E8.25	neg	T	12
Migratory neural crest	E8.25	pos	T	14
Migratory neural crest	E8.25	neg	WT	7
Migratory neural crest	E8.25	pos	WT	4
Migratory neural crest	E8.5	neg	Mixl1	375
Migratory neural crest	E8.5	pos	Mixl1	338
Migratory neural crest	E8.5	neg	T	134
Migratory neural crest	E8.5	pos	T	133
Migratory neural crest	E8.5	neg	WT	169
Migratory neural crest	E8.5	pos	WT	77
Migratory neural crest	E8.75	neg	Mixl1	289
Migratory neural crest	E8.75	pos	Mixl1	162
Migratory neural crest	E8.75	neg	T	62
Migratory neural crest	E8.75	pos	T	58
Migratory neural crest	E8.75	neg	WT	153
Migratory neural crest	E8.75	pos	WT	73
NMPs	E7.75	neg	T	1
NMPs	E7.75	pos	T	6
NMPs	E7.75	neg	WT	1
NMPs	E8.0	neg	T	1
NMPs	E8.0	pos	T	10
NMPs	E8.0	neg	WT	1
NMPs	E8.25	neg	Mixl1	71
NMPs	E8.25	pos	Mixl1	87
NMPs	E8.25	neg	T	66
NMPs	E8.25	pos	T	286
NMPs	E8.25	neg	WT	49
NMPs	E8.25	pos	WT	46
NMPs	E8.5	neg	Mixl1	191
NMPs	E8.5	pos	Mixl1	249
NMPs	E8.5	neg	T	53
NMPs	E8.5	pos	T	117
NMPs	E8.5	neg	WT	47
NMPs	E8.5	pos	WT	27
NMPs	E8.75	neg	Mixl1	64
NMPs	E8.75	pos	Mixl1	63
NMPs	E8.75	neg	T	9
NMPs	E8.75	pos	T	26
NMPs	E8.75	neg	WT	8
NMPs	E8.75	pos	WT	10
NMPs/Mesoderm-biased	E8.0	pos	Mixl1	1
NMPs/Mesoderm-biased	E8.0	neg	T	1
NMPs/Mesoderm-biased	E8.0	pos	T	1
NMPs/Mesoderm-biased	E8.25	neg	Mixl1	14
NMPs/Mesoderm-biased	E8.25	pos	Mixl1	15
NMPs/Mesoderm-biased	E8.25	neg	T	24
NMPs/Mesoderm-biased	E8.25	pos	T	107
NMPs/Mesoderm-biased	E8.25	neg	WT	26
NMPs/Mesoderm-biased	E8.25	pos	WT	33
NMPs/Mesoderm-biased	E8.5	neg	Mixl1	86
NMPs/Mesoderm-biased	E8.5	pos	Mixl1	102
NMPs/Mesoderm-biased	E8.5	neg	T	46
NMPs/Mesoderm-biased	E8.5	pos	T	103
NMPs/Mesoderm-biased	E8.5	neg	WT	32
NMPs/Mesoderm-biased	E8.5	pos	WT	36
NMPs/Mesoderm-biased	E8.75	neg	Mixl1	47
NMPs/Mesoderm-biased	E8.75	pos	Mixl1	44
NMPs/Mesoderm-biased	E8.75	neg	T	21
NMPs/Mesoderm-biased	E8.75	pos	T	34
NMPs/Mesoderm-biased	E8.75	neg	WT	23
NMPs/Mesoderm-biased	E8.75	pos	WT	20
Nascent mesoderm	E7.75	pos	Mixl1	1
Nascent mesoderm	E8.0	pos	Mixl1	2
Neural tube	E8.5	pos	Mixl1	2
Neural tube	E8.5	neg	T	1
Neural tube	E8.5	pos	WT	1
Neural tube	E8.75	neg	Mixl1	3
Neural tube	E8.75	pos	Mixl1	8
Neural tube	E8.75	neg	T	1
Neural tube	E8.75	pos	T	1
Neural tube	E8.75	neg	WT	1
Neural tube	E8.75	pos	WT	3
Node	E7.75	pos	Mixl1	12
Node	E7.75	neg	T	10
Node	E7.75	pos	T	1
Node	E7.75	neg	WT	8
Node	E7.75	pos	WT	5
Node	E8.0	pos	Mixl1	3
Node	E8.0	neg	T	6
Node	E8.0	pos	T	2
Node	E8.0	neg	WT	1
Node	E8.5	pos	Mixl1	1
Node	E8.5	pos	WT	1
Non-neural ectoderm	E7.75	neg	Mixl1	41
Non-neural ectoderm	E7.75	pos	Mixl1	44
Non-neural ectoderm	E7.75	neg	T	52
Non-neural ectoderm	E7.75	pos	T	73
Non-neural ectoderm	E7.75	neg	WT	9
Non-neural ectoderm	E7.75	pos	WT	13
Non-neural ectoderm	E8.0	neg	Mixl1	86
Non-neural ectoderm	E8.0	pos	Mixl1	105
Non-neural ectoderm	E8.0	neg	T	42
Non-neural ectoderm	E8.0	pos	T	107
Non-neural ectoderm	E8.0	neg	WT	6
Non-neural ectoderm	E8.0	pos	WT	4
Non-neural ectoderm	E8.25	neg	Mixl1	125
Non-neural ectoderm	E8.25	pos	Mixl1	148
Non-neural ectoderm	E8.25	neg	T	82
Non-neural ectoderm	E8.25	pos	T	179
Non-neural ectoderm	E8.25	neg	WT	30
Non-neural ectoderm	E8.25	pos	WT	19
Non-neural ectoderm	E8.5	neg	Mixl1	23
Non-neural ectoderm	E8.5	pos	Mixl1	32
Non-neural ectoderm	E8.5	neg	T	10
Non-neural ectoderm	E8.5	pos	T	15
Non-neural ectoderm	E8.5	neg	WT	9
Non-neural ectoderm	E8.5	pos	WT	2
Non-neural ectoderm	E8.75	neg	Mixl1	32
Non-neural ectoderm	E8.75	pos	Mixl1	29
Non-neural ectoderm	E8.75	neg	T	11
Non-neural ectoderm	E8.75	pos	T	26
Non-neural ectoderm	E8.75	neg	WT	2
Non-neural ectoderm	E8.75	pos	WT	5
Notochord	E7.75	pos	Mixl1	3
Notochord	E7.75	neg	T	9
Notochord	E7.75	pos	T	3
Notochord	E7.75	neg	WT	6
Notochord	E7.75	pos	WT	1
Notochord	E8.0	pos	Mixl1	2
Notochord	E8.0	neg	T	2
Notochord	E8.0	pos	T	1
Notochord	E8.0	pos	WT	2
Notochord	E8.25	pos	Mixl1	1
Notochord	E8.25	neg	T	6
Notochord	E8.25	pos	T	2
Notochord	E8.25	neg	WT	3
Notochord	E8.25	pos	WT	3
Notochord	E8.5	neg	Mixl1	5
Notochord	E8.5	pos	Mixl1	24
Notochord	E8.5	neg	T	5
Notochord	E8.5	pos	T	1
Notochord	E8.5	neg	WT	13
Notochord	E8.5	pos	WT	10
Notochord	E8.75	neg	Mixl1	9
Notochord	E8.75	pos	Mixl1	25
Notochord	E8.75	neg	T	9
Notochord	E8.75	neg	WT	7
Notochord	E8.75	pos	WT	13
Optic vesicle	E7.75	neg	T	3
Optic vesicle	E7.75	pos	T	1
Optic vesicle	E7.75	neg	WT	2
Optic vesicle	E8.0	neg	Mixl1	1
Optic vesicle	E8.0	pos	Mixl1	3
Optic vesicle	E8.0	neg	T	2
Optic vesicle	E8.0	pos	WT	1
Optic vesicle	E8.25	neg	Mixl1	26
Optic vesicle	E8.25	pos	Mixl1	46
Optic vesicle	E8.25	neg	T	74
Optic vesicle	E8.25	pos	T	53
Optic vesicle	E8.25	neg	WT	74
Optic vesicle	E8.25	pos	WT	47
Optic vesicle	E8.5	neg	Mixl1	451
Optic vesicle	E8.5	pos	Mixl1	515
Optic vesicle	E8.5	neg	T	69
Optic vesicle	E8.5	pos	T	72
Optic vesicle	E8.5	neg	WT	79
Optic vesicle	E8.5	pos	WT	63
Optic vesicle	E8.75	neg	Mixl1	321
Optic vesicle	E8.75	pos	Mixl1	312
Optic vesicle	E8.75	neg	T	82
Optic vesicle	E8.75	pos	T	58
Optic vesicle	E8.75	neg	WT	87
Optic vesicle	E8.75	pos	WT	77
Otic placode	E8.25	neg	Mixl1	6
Otic placode	E8.25	pos	Mixl1	7
Otic placode	E8.25	neg	T	7
Otic placode	E8.25	pos	T	8
Otic placode	E8.25	neg	WT	6
Otic placode	E8.25	pos	WT	3
Otic placode	E8.5	neg	Mixl1	22
Otic placode	E8.5	pos	Mixl1	15
Otic placode	E8.5	neg	T	5
Otic placode	E8.5	pos	T	5
Otic placode	E8.5	neg	WT	8
Otic placode	E8.5	pos	WT	4
Otic placode	E8.75	neg	Mixl1	97
Otic placode	E8.75	pos	Mixl1	85
Otic placode	E8.75	neg	T	35
Otic placode	E8.75	pos	T	42
Otic placode	E8.75	neg	WT	42
Otic placode	E8.75	pos	WT	31
PGC	E7.75	neg	Mixl1	4
PGC	E7.75	pos	Mixl1	10
PGC	E7.75	neg	T	11
PGC	E7.75	pos	T	2
PGC	E7.75	neg	WT	6
PGC	E7.75	pos	WT	3
PGC	E8.0	neg	Mixl1	2
PGC	E8.0	pos	Mixl1	2
PGC	E8.0	neg	T	3
PGC	E8.0	neg	WT	1
PGC	E8.25	neg	Mixl1	8
PGC	E8.25	pos	Mixl1	12
PGC	E8.25	neg	T	6
PGC	E8.25	neg	WT	1
PGC	E8.25	pos	WT	3
PGC	E8.5	neg	T	1
PGC	E8.75	neg	Mixl1	4
PGC	E8.75	pos	Mixl1	9
PGC	E8.75	neg	T	4
PGC	E8.75	pos	T	1
PGC	E8.75	neg	WT	1
PGC	E8.75	pos	WT	4
Paraxial mesoderm	E7.75	neg	Mixl1	7
Paraxial mesoderm	E7.75	pos	Mixl1	7
Paraxial mesoderm	E7.75	neg	T	15
Paraxial mesoderm	E7.75	pos	T	2
Paraxial mesoderm	E7.75	neg	WT	6
Paraxial mesoderm	E7.75	pos	WT	2
Paraxial mesoderm	E8.0	neg	Mixl1	70
Paraxial mesoderm	E8.0	pos	Mixl1	68
Paraxial mesoderm	E8.0	neg	T	42
Paraxial mesoderm	E8.0	pos	T	11
Paraxial mesoderm	E8.0	neg	WT	8
Paraxial mesoderm	E8.0	pos	WT	10
Paraxial mesoderm	E8.25	neg	Mixl1	10
Paraxial mesoderm	E8.25	pos	Mixl1	19
Paraxial mesoderm	E8.25	neg	T	12
Paraxial mesoderm	E8.25	pos	T	3
Paraxial mesoderm	E8.25	neg	WT	2
Paraxial mesoderm	E8.25	pos	WT	1
Paraxial mesoderm	E8.5	neg	Mixl1	3
Paraxial mesoderm	E8.5	pos	Mixl1	10
Paraxial mesoderm	E8.5	neg	T	3
Paraxial mesoderm	E8.5	pos	T	1
Paraxial mesoderm	E8.5	pos	WT	1
Paraxial mesoderm	E8.75	neg	Mixl1	4
Paraxial mesoderm	E8.75	pos	Mixl1	1
Paraxial mesoderm	E8.75	neg	T	3
Paraxial mesoderm	E8.75	pos	T	2
Pharyngeal endoderm	E7.75	pos	Mixl1	1
Pharyngeal endoderm	E7.75	neg	T	5
Pharyngeal endoderm	E7.75	pos	T	4
Pharyngeal endoderm	E7.75	pos	WT	1
Pharyngeal endoderm	E8.0	neg	Mixl1	2
Pharyngeal endoderm	E8.0	pos	Mixl1	2
Pharyngeal endoderm	E8.0	neg	T	1
Pharyngeal endoderm	E8.0	pos	T	6
Pharyngeal endoderm	E8.0	neg	WT	1
Pharyngeal endoderm	E8.0	pos	WT	3
Pharyngeal endoderm	E8.25	neg	Mixl1	17
Pharyngeal endoderm	E8.25	pos	Mixl1	16
Pharyngeal endoderm	E8.25	neg	T	21
Pharyngeal endoderm	E8.25	pos	T	30
Pharyngeal endoderm	E8.25	neg	WT	27
Pharyngeal endoderm	E8.25	pos	WT	19
Pharyngeal endoderm	E8.5	neg	Mixl1	118
Pharyngeal endoderm	E8.5	pos	Mixl1	74
Pharyngeal endoderm	E8.5	neg	T	81
Pharyngeal endoderm	E8.5	pos	T	84
Pharyngeal endoderm	E8.5	neg	WT	56
Pharyngeal endoderm	E8.5	pos	WT	46
Pharyngeal endoderm	E8.75	neg	Mixl1	210
Pharyngeal endoderm	E8.75	pos	Mixl1	120
Pharyngeal endoderm	E8.75	neg	T	153
Pharyngeal endoderm	E8.75	pos	T	199
Pharyngeal endoderm	E8.75	neg	WT	134
Pharyngeal endoderm	E8.75	pos	WT	156
Pharyngeal mesoderm	E7.75	neg	Mixl1	1
Pharyngeal mesoderm	E7.75	neg	WT	1
Pharyngeal mesoderm	E7.75	pos	WT	1
Pharyngeal mesoderm	E8.0	pos	Mixl1	1
Pharyngeal mesoderm	E8.0	neg	T	3
Pharyngeal mesoderm	E8.0	pos	T	3
Pharyngeal mesoderm	E8.0	neg	WT	2
Pharyngeal mesoderm	E8.0	pos	WT	1
Pharyngeal mesoderm	E8.25	neg	Mixl1	1
Pharyngeal mesoderm	E8.25	pos	Mixl1	4
Pharyngeal mesoderm	E8.25	neg	T	13
Pharyngeal mesoderm	E8.25	pos	T	9
Pharyngeal mesoderm	E8.25	neg	WT	6
Pharyngeal mesoderm	E8.25	pos	WT	7
Pharyngeal mesoderm	E8.5	neg	Mixl1	27
Pharyngeal mesoderm	E8.5	pos	Mixl1	58
Pharyngeal mesoderm	E8.5	neg	T	39
Pharyngeal mesoderm	E8.5	pos	T	44
Pharyngeal mesoderm	E8.5	neg	WT	37
Pharyngeal mesoderm	E8.5	pos	WT	28
Pharyngeal mesoderm	E8.75	neg	Mixl1	13
Pharyngeal mesoderm	E8.75	pos	Mixl1	28
Pharyngeal mesoderm	E8.75	neg	T	16
Pharyngeal mesoderm	E8.75	pos	T	18
Pharyngeal mesoderm	E8.75	neg	WT	11
Pharyngeal mesoderm	E8.75	pos	WT	22
Placodal ectoderm	E7.75	neg	Mixl1	1
Placodal ectoderm	E8.0	neg	Mixl1	5
Placodal ectoderm	E8.0	pos	Mixl1	6
Placodal ectoderm	E8.0	neg	T	1
Placodal ectoderm	E8.0	pos	T	2
Placodal ectoderm	E8.0	neg	WT	1
Placodal ectoderm	E8.0	pos	WT	2
Placodal ectoderm	E8.25	neg	Mixl1	20
Placodal ectoderm	E8.25	pos	Mixl1	30
Placodal ectoderm	E8.25	neg	T	27
Placodal ectoderm	E8.25	pos	T	29
Placodal ectoderm	E8.25	neg	WT	12
Placodal ectoderm	E8.25	pos	WT	10
Placodal ectoderm	E8.5	neg	Mixl1	45
Placodal ectoderm	E8.5	pos	Mixl1	41
Placodal ectoderm	E8.5	neg	T	31
Placodal ectoderm	E8.5	pos	T	30
Placodal ectoderm	E8.5	neg	WT	26
Placodal ectoderm	E8.5	pos	WT	20
Placodal ectoderm	E8.75	neg	Mixl1	89
Placodal ectoderm	E8.75	pos	Mixl1	63
Placodal ectoderm	E8.75	neg	T	68
Placodal ectoderm	E8.75	pos	T	56
Placodal ectoderm	E8.75	neg	WT	57
Placodal ectoderm	E8.75	pos	WT	46
Posterior somitic tissues	E7.75	pos	Mixl1	3
Posterior somitic tissues	E7.75	pos	WT	1
Posterior somitic tissues	E8.0	neg	Mixl1	18
Posterior somitic tissues	E8.0	pos	Mixl1	33
Posterior somitic tissues	E8.0	neg	T	9
Posterior somitic tissues	E8.0	pos	T	5
Posterior somitic tissues	E8.0	neg	WT	2
Posterior somitic tissues	E8.0	pos	WT	3
Posterior somitic tissues	E8.25	neg	Mixl1	13
Posterior somitic tissues	E8.25	pos	Mixl1	23
Posterior somitic tissues	E8.25	neg	T	8
Posterior somitic tissues	E8.25	pos	T	2
Posterior somitic tissues	E8.25	neg	WT	11
Posterior somitic tissues	E8.25	pos	WT	1
Posterior somitic tissues	E8.5	neg	Mixl1	32
Posterior somitic tissues	E8.5	pos	Mixl1	53
Posterior somitic tissues	E8.5	neg	T	9
Posterior somitic tissues	E8.5	pos	T	2
Posterior somitic tissues	E8.5	neg	WT	4
Posterior somitic tissues	E8.5	pos	WT	6
Posterior somitic tissues	E8.75	neg	Mixl1	144
Posterior somitic tissues	E8.75	pos	Mixl1	198
Posterior somitic tissues	E8.75	neg	T	35
Posterior somitic tissues	E8.75	pos	T	27
Posterior somitic tissues	E8.75	neg	WT	46
Posterior somitic tissues	E8.75	pos	WT	36
Presomitic mesoderm	E7.75	neg	Mixl1	1
Presomitic mesoderm	E7.75	pos	Mixl1	2
Presomitic mesoderm	E7.75	neg	T	9
Presomitic mesoderm	E7.75	pos	T	1
Presomitic mesoderm	E7.75	neg	WT	3
Presomitic mesoderm	E7.75	pos	WT	3
Presomitic mesoderm	E8.0	neg	Mixl1	37
Presomitic mesoderm	E8.0	pos	Mixl1	34
Presomitic mesoderm	E8.0	neg	T	17
Presomitic mesoderm	E8.0	pos	T	1
Presomitic mesoderm	E8.0	neg	WT	11
Presomitic mesoderm	E8.0	pos	WT	3
Presomitic mesoderm	E8.25	neg	Mixl1	123
Presomitic mesoderm	E8.25	pos	Mixl1	148
Presomitic mesoderm	E8.25	neg	T	59
Presomitic mesoderm	E8.25	pos	T	12
Presomitic mesoderm	E8.25	neg	WT	43
Presomitic mesoderm	E8.25	pos	WT	24
Presomitic mesoderm	E8.5	neg	Mixl1	224
Presomitic mesoderm	E8.5	pos	Mixl1	363
Presomitic mesoderm	E8.5	neg	T	110
Presomitic mesoderm	E8.5	pos	T	15
Presomitic mesoderm	E8.5	neg	WT	74
Presomitic mesoderm	E8.5	pos	WT	59
Presomitic mesoderm	E8.75	neg	Mixl1	73
Presomitic mesoderm	E8.75	pos	Mixl1	111
Presomitic mesoderm	E8.75	neg	T	38
Presomitic mesoderm	E8.75	pos	T	7
Presomitic mesoderm	E8.75	neg	WT	42
Presomitic mesoderm	E8.75	pos	WT	30
Sclerotome	E7.75	neg	T	1
Sclerotome	E8.0	neg	Mixl1	2
Sclerotome	E8.0	pos	Mixl1	2
Sclerotome	E8.0	neg	T	1
Sclerotome	E8.0	pos	T	1
Sclerotome	E8.25	neg	Mixl1	1
Sclerotome	E8.25	pos	Mixl1	6
Sclerotome	E8.25	neg	T	4
Sclerotome	E8.25	pos	T	2
Sclerotome	E8.25	neg	WT	3
Sclerotome	E8.25	pos	WT	3
Sclerotome	E8.5	neg	Mixl1	42
Sclerotome	E8.5	pos	Mixl1	50
Sclerotome	E8.5	neg	T	18
Sclerotome	E8.5	pos	T	8
Sclerotome	E8.5	neg	WT	22
Sclerotome	E8.5	pos	WT	10
Sclerotome	E8.75	neg	Mixl1	99
Sclerotome	E8.75	pos	Mixl1	88
Sclerotome	E8.75	neg	T	44
Sclerotome	E8.75	pos	T	57
Sclerotome	E8.75	neg	WT	64
Sclerotome	E8.75	pos	WT	56
Somitic mesoderm	E7.75	neg	Mixl1	2
Somitic mesoderm	E7.75	pos	Mixl1	4
Somitic mesoderm	E7.75	neg	T	1
Somitic mesoderm	E7.75	neg	WT	1
Somitic mesoderm	E8.0	neg	Mixl1	10
Somitic mesoderm	E8.0	pos	Mixl1	18
Somitic mesoderm	E8.0	neg	WT	1
Somitic mesoderm	E8.0	pos	WT	2
Somitic mesoderm	E8.25	neg	Mixl1	29
Somitic mesoderm	E8.25	pos	Mixl1	43
Somitic mesoderm	E8.25	neg	T	21
Somitic mesoderm	E8.25	pos	T	5
Somitic mesoderm	E8.25	neg	WT	13
Somitic mesoderm	E8.25	pos	WT	8
Somitic mesoderm	E8.5	neg	Mixl1	139
Somitic mesoderm	E8.5	pos	Mixl1	196
Somitic mesoderm	E8.5	neg	T	31
Somitic mesoderm	E8.5	pos	T	12
Somitic mesoderm	E8.5	neg	WT	16
Somitic mesoderm	E8.5	pos	WT	25
Somitic mesoderm	E8.75	neg	Mixl1	55
Somitic mesoderm	E8.75	pos	Mixl1	94
Somitic mesoderm	E8.75	neg	T	34
Somitic mesoderm	E8.75	pos	T	5
Somitic mesoderm	E8.75	neg	WT	29
Somitic mesoderm	E8.75	pos	WT	34
Spinal cord progenitors	E8.0	pos	Mixl1	2
Spinal cord progenitors	E8.0	neg	T	2
Spinal cord progenitors	E8.25	neg	Mixl1	26
Spinal cord progenitors	E8.25	pos	Mixl1	28
Spinal cord progenitors	E8.25	neg	T	30
Spinal cord progenitors	E8.25	pos	T	58
Spinal cord progenitors	E8.25	neg	WT	32
Spinal cord progenitors	E8.25	pos	WT	28
Spinal cord progenitors	E8.5	neg	Mixl1	185
Spinal cord progenitors	E8.5	pos	Mixl1	242
Spinal cord progenitors	E8.5	neg	T	37
Spinal cord progenitors	E8.5	pos	T	65
Spinal cord progenitors	E8.5	neg	WT	49
Spinal cord progenitors	E8.5	pos	WT	44
Spinal cord progenitors	E8.75	neg	Mixl1	280
Spinal cord progenitors	E8.75	pos	Mixl1	321
Spinal cord progenitors	E8.75	neg	T	60
Spinal cord progenitors	E8.75	pos	T	54
Spinal cord progenitors	E8.75	neg	WT	69
Spinal cord progenitors	E8.75	pos	WT	65
Surface ectoderm	E7.75	neg	T	1
Surface ectoderm	E8.0	neg	Mixl1	1
Surface ectoderm	E8.0	neg	T	1
Surface ectoderm	E8.0	pos	WT	1
Surface ectoderm	E8.25	neg	Mixl1	2
Surface ectoderm	E8.25	pos	Mixl1	3
Surface ectoderm	E8.25	neg	T	4
Surface ectoderm	E8.25	pos	T	1
Surface ectoderm	E8.25	neg	WT	1
Surface ectoderm	E8.5	neg	Mixl1	31
Surface ectoderm	E8.5	pos	Mixl1	26
Surface ectoderm	E8.5	neg	T	14
Surface ectoderm	E8.5	pos	T	24
Surface ectoderm	E8.5	neg	WT	2
Surface ectoderm	E8.5	pos	WT	9
Surface ectoderm	E8.75	neg	Mixl1	87
Surface ectoderm	E8.75	pos	Mixl1	113
Surface ectoderm	E8.75	neg	T	72
Surface ectoderm	E8.75	pos	T	90
Surface ectoderm	E8.75	neg	WT	51
Surface ectoderm	E8.75	pos	WT	59
Thyroid primordium	E7.75	neg	Mixl1	1
Thyroid primordium	E7.75	neg	T	12
Thyroid primordium	E7.75	pos	T	23
Thyroid primordium	E7.75	neg	WT	3
Thyroid primordium	E7.75	pos	WT	12
Thyroid primordium	E8.0	neg	T	2
Thyroid primordium	E8.0	pos	T	1
Thyroid primordium	E8.0	neg	WT	1
Thyroid primordium	E8.25	neg	Mixl1	1
Thyroid primordium	E8.25	neg	T	22
Thyroid primordium	E8.25	pos	T	11
Thyroid primordium	E8.25	neg	WT	6
Thyroid primordium	E8.25	pos	WT	8
Thyroid primordium	E8.5	neg	Mixl1	6
Thyroid primordium	E8.5	pos	Mixl1	6
Thyroid primordium	E8.5	neg	T	22
Thyroid primordium	E8.5	pos	T	15
Thyroid primordium	E8.5	neg	WT	25
Thyroid primordium	E8.5	pos	WT	26
Thyroid primordium	E8.75	neg	Mixl1	22
Thyroid primordium	E8.75	pos	Mixl1	1
Thyroid primordium	E8.75	neg	T	25
Thyroid primordium	E8.75	pos	T	25
Thyroid primordium	E8.75	neg	WT	28
Thyroid primordium	E8.75	pos	WT	31
Venous endothelium	E7.75	neg	Mixl1	4
Venous endothelium	E7.75	pos	Mixl1	9
Venous endothelium	E7.75	neg	T	2
Venous endothelium	E7.75	pos	T	3
Venous endothelium	E7.75	neg	WT	2
Venous endothelium	E7.75	pos	WT	1
Venous endothelium	E8.0	neg	Mixl1	7
Venous endothelium	E8.0	pos	Mixl1	17
Venous endothelium	E8.0	neg	T	5
Venous endothelium	E8.0	pos	T	3
Venous endothelium	E8.0	neg	WT	1
Venous endothelium	E8.0	pos	WT	3
Venous endothelium	E8.25	neg	Mixl1	6
Venous endothelium	E8.25	pos	Mixl1	6
Venous endothelium	E8.25	neg	T	10
Venous endothelium	E8.25	pos	T	11
Venous endothelium	E8.25	neg	WT	4
Venous endothelium	E8.25	pos	WT	13
Venous endothelium	E8.5	neg	Mixl1	5
Venous endothelium	E8.5	pos	Mixl1	18
Venous endothelium	E8.5	neg	T	30
Venous endothelium	E8.5	pos	T	23
Venous endothelium	E8.5	neg	WT	13
Venous endothelium	E8.5	pos	WT	32
Venous endothelium	E8.75	neg	Mixl1	22
Venous endothelium	E8.75	pos	Mixl1	45
Venous endothelium	E8.75	neg	T	35
Venous endothelium	E8.75	pos	T	56
Venous endothelium	E8.75	neg	WT	26
Venous endothelium	E8.75	pos	WT	55
Ventral forebrain progenitors	E8.25	neg	Mixl1	1
Ventral forebrain progenitors	E8.25	pos	Mixl1	2
Ventral forebrain progenitors	E8.25	neg	T	5
Ventral forebrain progenitors	E8.25	pos	T	2
Ventral forebrain progenitors	E8.25	neg	WT	4
Ventral forebrain progenitors	E8.25	pos	WT	1
Ventral forebrain progenitors	E8.5	neg	Mixl1	19
Ventral forebrain progenitors	E8.5	pos	Mixl1	32
Ventral forebrain progenitors	E8.5	neg	T	8
Ventral forebrain progenitors	E8.5	pos	T	6
Ventral forebrain progenitors	E8.5	neg	WT	7
Ventral forebrain progenitors	E8.5	pos	WT	5
Ventral forebrain progenitors	E8.75	neg	Mixl1	10
Ventral forebrain progenitors	E8.75	pos	Mixl1	7
Ventral forebrain progenitors	E8.75	neg	T	8
Ventral forebrain progenitors	E8.75	pos	T	2
Ventral forebrain progenitors	E8.75	neg	WT	8
Ventral forebrain progenitors	E8.75	pos	WT	12
Ventral hindbrain progenitors	E8.25	neg	Mixl1	16
Ventral hindbrain progenitors	E8.25	pos	Mixl1	36
Ventral hindbrain progenitors	E8.25	neg	T	50
Ventral hindbrain progenitors	E8.25	pos	T	49
Ventral hindbrain progenitors	E8.25	neg	WT	50
Ventral hindbrain progenitors	E8.25	pos	WT	34
Ventral hindbrain progenitors	E8.5	neg	Mixl1	186
Ventral hindbrain progenitors	E8.5	pos	Mixl1	226
Ventral hindbrain progenitors	E8.5	neg	T	76
Ventral hindbrain progenitors	E8.5	pos	T	52
Ventral hindbrain progenitors	E8.5	neg	WT	63
Ventral hindbrain progenitors	E8.5	pos	WT	53
Ventral hindbrain progenitors	E8.75	neg	Mixl1	252
Ventral hindbrain progenitors	E8.75	pos	Mixl1	209
Ventral hindbrain progenitors	E8.75	neg	T	66
Ventral hindbrain progenitors	E8.75	pos	T	53
Ventral hindbrain progenitors	E8.75	neg	WT	74
Ventral hindbrain progenitors	E8.75	pos	WT	77
Visceral endoderm	E7.75	neg	Mixl1	7
Visceral endoderm	E7.75	pos	Mixl1	2
Visceral endoderm	E7.75	neg	T	5
Visceral endoderm	E7.75	pos	T	13
Visceral endoderm	E7.75	neg	WT	6
Visceral endoderm	E7.75	pos	WT	2
Visceral endoderm	E8.0	neg	T	1
Visceral endoderm	E8.5	pos	T	1
Visceral endoderm	E8.5	neg	WT	1
Visceral endoderm	E8.5	pos	WT	1
YS endothelium	E8.0	pos	Mixl1	1
YS endothelium	E8.25	neg	Mixl1	3
YS endothelium	E8.25	pos	Mixl1	2
YS endothelium	E8.25	neg	T	6
YS endothelium	E8.25	pos	T	8
YS endothelium	E8.25	neg	WT	7
YS endothelium	E8.25	pos	WT	18
YS endothelium	E8.5	neg	Mixl1	7
YS endothelium	E8.5	pos	Mixl1	4
YS endothelium	E8.5	neg	T	16
YS endothelium	E8.5	pos	T	19
YS endothelium	E8.5	neg	WT	16
YS endothelium	E8.5	pos	WT	13
YS endothelium	E8.75	neg	Mixl1	8
YS endothelium	E8.75	pos	Mixl1	14
YS endothelium	E8.75	neg	T	13
YS endothelium	E8.75	pos	T	19
YS endothelium	E8.75	neg	WT	10
YS endothelium	E8.75	pos	WT	25
YS mesothelium	E7.75	neg	T	1
YS mesothelium	E7.75	pos	WT	1
YS mesothelium	E8.0	pos	T	1
YS mesothelium	E8.0	pos	WT	2
YS mesothelium	E8.25	neg	Mixl1	15
YS mesothelium	E8.25	pos	Mixl1	12
YS mesothelium	E8.25	neg	T	12
YS mesothelium	E8.25	pos	T	19
YS mesothelium	E8.25	neg	WT	9
YS mesothelium	E8.25	pos	WT	21
YS mesothelium	E8.5	neg	Mixl1	54
YS mesothelium	E8.5	pos	Mixl1	43
YS mesothelium	E8.5	neg	T	33
YS mesothelium	E8.5	pos	T	47
YS mesothelium	E8.5	neg	WT	13
YS mesothelium	E8.5	pos	WT	65
YS mesothelium	E8.75	neg	Mixl1	43
YS mesothelium	E8.75	pos	Mixl1	22
YS mesothelium	E8.75	neg	T	38
YS mesothelium	E8.75	pos	T	34
YS mesothelium	E8.75	neg	WT	27
YS mesothelium	E8.75	pos	WT	82
YS mesothelium-derived endothelial progenitors	E8.5	pos	Mixl1	1
YS mesothelium-derived endothelial progenitors	E8.5	pos	WT	1

## Sheet: chimera_mapped_celltypes_sample
mapped cell type	sample	tdTom	type	number of cells
Allantois	10_T	neg	T	502
Allantois	10_WT	neg	WT	262
Allantois	1_Mixl1	neg	Mixl1	228	Mapped cell types were computed by mapping to the extended mouse gastrulation atlas, see STAR Methods.
Allantois	1_T	pos	T	142
Allantois	2_Mixl1	pos	Mixl1	274
Allantois	2_T	neg	T	125
Allantois	3_Mixl1	neg	Mixl1	108
Allantois	4_Mixl1	pos	Mixl1	162
Allantois	5_Mixl1	neg	Mixl1	270
Allantois	5_T	pos	T	50
Allantois	5_WT	pos	WT	78
Allantois	6_Mixl1	pos	Mixl1	406
Allantois	6_T	neg	T	105
Allantois	6_WT	neg	WT	15
Allantois	7_T	pos	T	105
Allantois	7_WT	pos	WT	86
Allantois	8_T	neg	T	76
Allantois	8_WT	neg	WT	132
Allantois	9_T	pos	T	207
Allantois	9_WT	pos	WT	257
Allantois endothelium	10_T	neg	T	197
Allantois endothelium	10_WT	neg	WT	62
Allantois endothelium	1_Mixl1	neg	Mixl1	71
Allantois endothelium	1_T	pos	T	66
Allantois endothelium	2_Mixl1	pos	Mixl1	157
Allantois endothelium	2_T	neg	T	45
Allantois endothelium	3_Mixl1	neg	Mixl1	30
Allantois endothelium	4_Mixl1	pos	Mixl1	146
Allantois endothelium	5_Mixl1	neg	Mixl1	94
Allantois endothelium	5_T	pos	T	22
Allantois endothelium	5_WT	pos	WT	36
Allantois endothelium	6_Mixl1	pos	Mixl1	259
Allantois endothelium	6_T	neg	T	46
Allantois endothelium	6_WT	neg	WT	3
Allantois endothelium	7_T	pos	T	30
Allantois endothelium	7_WT	pos	WT	52
Allantois endothelium	8_T	neg	T	50
Allantois endothelium	8_WT	neg	WT	48
Allantois endothelium	9_T	pos	T	113
Allantois endothelium	9_WT	pos	WT	72
Amniotic ectoderm	10_T	neg	T	35
Amniotic ectoderm	10_WT	neg	WT	20
Amniotic ectoderm	1_Mixl1	neg	Mixl1	3
Amniotic ectoderm	1_T	pos	T	43
Amniotic ectoderm	2_Mixl1	pos	Mixl1	30
Amniotic ectoderm	2_T	neg	T	18
Amniotic ectoderm	3_Mixl1	neg	Mixl1	9
Amniotic ectoderm	4_Mixl1	pos	Mixl1	15
Amniotic ectoderm	5_Mixl1	neg	Mixl1	2
Amniotic ectoderm	5_T	pos	T	30
Amniotic ectoderm	5_WT	pos	WT	21
Amniotic ectoderm	6_T	neg	T	12
Amniotic ectoderm	6_WT	neg	WT	9
Amniotic ectoderm	7_T	pos	T	17
Amniotic ectoderm	7_WT	pos	WT	12
Amniotic ectoderm	8_T	neg	T	4
Amniotic ectoderm	8_WT	neg	WT	8
Amniotic ectoderm	9_T	pos	T	39
Amniotic ectoderm	9_WT	pos	WT	13
Anterior cardiopharyngeal progenitors	10_T	neg	T	11
Anterior cardiopharyngeal progenitors	10_WT	neg	WT	13
Anterior cardiopharyngeal progenitors	1_Mixl1	neg	Mixl1	8
Anterior cardiopharyngeal progenitors	1_T	pos	T	9
Anterior cardiopharyngeal progenitors	2_Mixl1	pos	Mixl1	5
Anterior cardiopharyngeal progenitors	2_T	neg	T	6
Anterior cardiopharyngeal progenitors	3_Mixl1	neg	Mixl1	11
Anterior cardiopharyngeal progenitors	5_Mixl1	neg	Mixl1	22
Anterior cardiopharyngeal progenitors	5_T	pos	T	12
Anterior cardiopharyngeal progenitors	5_WT	pos	WT	9
Anterior cardiopharyngeal progenitors	6_Mixl1	pos	Mixl1	7
Anterior cardiopharyngeal progenitors	6_T	neg	T	7
Anterior cardiopharyngeal progenitors	6_WT	neg	WT	3
Anterior cardiopharyngeal progenitors	7_T	pos	T	5
Anterior cardiopharyngeal progenitors	7_WT	pos	WT	4
Anterior cardiopharyngeal progenitors	8_T	neg	T	6
Anterior cardiopharyngeal progenitors	8_WT	neg	WT	4
Anterior cardiopharyngeal progenitors	9_T	pos	T	24
Anterior cardiopharyngeal progenitors	9_WT	pos	WT	10
Anterior somitic tissues	10_T	neg	T	28
Anterior somitic tissues	10_WT	neg	WT	65
Anterior somitic tissues	1_Mixl1	neg	Mixl1	62
Anterior somitic tissues	1_T	pos	T	34
Anterior somitic tissues	2_Mixl1	pos	Mixl1	54
Anterior somitic tissues	2_T	neg	T	35
Anterior somitic tissues	3_Mixl1	neg	Mixl1	38
Anterior somitic tissues	4_Mixl1	pos	Mixl1	5
Anterior somitic tissues	5_Mixl1	neg	Mixl1	54
Anterior somitic tissues	5_T	pos	T	53
Anterior somitic tissues	5_WT	pos	WT	28
Anterior somitic tissues	6_Mixl1	pos	Mixl1	42
Anterior somitic tissues	6_T	neg	T	37
Anterior somitic tissues	6_WT	neg	WT	11
Anterior somitic tissues	7_T	pos	T	19
Anterior somitic tissues	7_WT	pos	WT	26
Anterior somitic tissues	8_T	neg	T	18
Anterior somitic tissues	8_WT	neg	WT	24
Anterior somitic tissues	9_T	pos	T	78
Anterior somitic tissues	9_WT	pos	WT	36
Blood progenitors	10_T	neg	T	71
Blood progenitors	10_WT	neg	WT	110
Blood progenitors	1_Mixl1	neg	Mixl1	58
Blood progenitors	1_T	pos	T	19
Blood progenitors	2_Mixl1	pos	Mixl1	79
Blood progenitors	2_T	neg	T	25
Blood progenitors	3_Mixl1	neg	Mixl1	37
Blood progenitors	4_Mixl1	pos	Mixl1	45
Blood progenitors	5_Mixl1	neg	Mixl1	62
Blood progenitors	5_T	pos	T	70
Blood progenitors	5_WT	pos	WT	29
Blood progenitors	6_Mixl1	pos	Mixl1	110
Blood progenitors	6_T	neg	T	38
Blood progenitors	6_WT	neg	WT	9
Blood progenitors	7_T	pos	T	15
Blood progenitors	7_WT	pos	WT	34
Blood progenitors	8_T	neg	T	30
Blood progenitors	8_WT	neg	WT	24
Blood progenitors	9_T	pos	T	118
Blood progenitors	9_WT	pos	WT	42
Branchial arch neural crest	10_T	neg	T	4
Branchial arch neural crest	10_WT	neg	WT	43
Branchial arch neural crest	1_Mixl1	neg	Mixl1	20
Branchial arch neural crest	1_T	pos	T	18
Branchial arch neural crest	2_Mixl1	pos	Mixl1	18
Branchial arch neural crest	2_T	neg	T	20
Branchial arch neural crest	4_Mixl1	pos	Mixl1	6
Branchial arch neural crest	5_Mixl1	neg	Mixl1	82
Branchial arch neural crest	5_WT	pos	WT	2
Branchial arch neural crest	6_Mixl1	pos	Mixl1	29
Branchial arch neural crest	6_WT	neg	WT	3
Branchial arch neural crest	7_WT	pos	WT	4
Branchial arch neural crest	8_WT	neg	WT	4
Branchial arch neural crest	9_WT	pos	WT	4
Cardiomyocytes FHF 1	10_T	neg	T	85
Cardiomyocytes FHF 1	10_WT	neg	WT	104
Cardiomyocytes FHF 1	1_Mixl1	neg	Mixl1	41
Cardiomyocytes FHF 1	1_T	pos	T	46
Cardiomyocytes FHF 1	2_Mixl1	pos	Mixl1	34
Cardiomyocytes FHF 1	2_T	neg	T	47
Cardiomyocytes FHF 1	3_Mixl1	neg	Mixl1	17
Cardiomyocytes FHF 1	4_Mixl1	pos	Mixl1	5
Cardiomyocytes FHF 1	5_Mixl1	neg	Mixl1	36
Cardiomyocytes FHF 1	5_T	pos	T	91
Cardiomyocytes FHF 1	5_WT	pos	WT	35
Cardiomyocytes FHF 1	6_Mixl1	pos	Mixl1	45
Cardiomyocytes FHF 1	6_T	neg	T	72
Cardiomyocytes FHF 1	6_WT	neg	WT	10
Cardiomyocytes FHF 1	7_T	pos	T	49
Cardiomyocytes FHF 1	7_WT	pos	WT	48
Cardiomyocytes FHF 1	8_T	neg	T	33
Cardiomyocytes FHF 1	8_WT	neg	WT	32
Cardiomyocytes FHF 1	9_T	pos	T	211
Cardiomyocytes FHF 1	9_WT	pos	WT	89
Cardiomyocytes FHF 2	10_T	neg	T	38
Cardiomyocytes FHF 2	10_WT	neg	WT	89
Cardiomyocytes FHF 2	1_Mixl1	neg	Mixl1	71
Cardiomyocytes FHF 2	1_T	pos	T	28
Cardiomyocytes FHF 2	2_Mixl1	pos	Mixl1	48
Cardiomyocytes FHF 2	2_T	neg	T	18
Cardiomyocytes FHF 2	3_Mixl1	neg	Mixl1	34
Cardiomyocytes FHF 2	5_Mixl1	neg	Mixl1	99
Cardiomyocytes FHF 2	5_T	pos	T	13
Cardiomyocytes FHF 2	5_WT	pos	WT	27
Cardiomyocytes FHF 2	6_Mixl1	pos	Mixl1	10
Cardiomyocytes FHF 2	6_T	neg	T	7
Cardiomyocytes FHF 2	6_WT	neg	WT	9
Cardiomyocytes FHF 2	7_T	pos	T	9
Cardiomyocytes FHF 2	7_WT	pos	WT	27
Cardiomyocytes FHF 2	8_T	neg	T	12
Cardiomyocytes FHF 2	8_WT	neg	WT	12
Cardiomyocytes FHF 2	9_T	pos	T	47
Cardiomyocytes FHF 2	9_WT	pos	WT	58
Cardiomyocytes SHF 1	10_T	neg	T	51
Cardiomyocytes SHF 1	10_WT	neg	WT	76
Cardiomyocytes SHF 1	1_Mixl1	neg	Mixl1	77
Cardiomyocytes SHF 1	1_T	pos	T	63
Cardiomyocytes SHF 1	2_Mixl1	pos	Mixl1	171
Cardiomyocytes SHF 1	2_T	neg	T	25
Cardiomyocytes SHF 1	3_Mixl1	neg	Mixl1	46
Cardiomyocytes SHF 1	4_Mixl1	pos	Mixl1	17
Cardiomyocytes SHF 1	5_Mixl1	neg	Mixl1	106
Cardiomyocytes SHF 1	5_T	pos	T	61
Cardiomyocytes SHF 1	5_WT	pos	WT	29
Cardiomyocytes SHF 1	6_Mixl1	pos	Mixl1	104
Cardiomyocytes SHF 1	6_T	neg	T	33
Cardiomyocytes SHF 1	6_WT	neg	WT	2
Cardiomyocytes SHF 1	7_T	pos	T	44
Cardiomyocytes SHF 1	7_WT	pos	WT	26
Cardiomyocytes SHF 1	8_T	neg	T	11
Cardiomyocytes SHF 1	8_WT	neg	WT	13
Cardiomyocytes SHF 1	9_T	pos	T	135
Cardiomyocytes SHF 1	9_WT	pos	WT	60
Cardiomyocytes SHF 2	10_T	neg	T	16
Cardiomyocytes SHF 2	10_WT	neg	WT	29
Cardiomyocytes SHF 2	1_Mixl1	neg	Mixl1	29
Cardiomyocytes SHF 2	1_T	pos	T	19
Cardiomyocytes SHF 2	2_Mixl1	pos	Mixl1	44
Cardiomyocytes SHF 2	2_T	neg	T	10
Cardiomyocytes SHF 2	3_Mixl1	neg	Mixl1	17
Cardiomyocytes SHF 2	5_Mixl1	neg	Mixl1	61
Cardiomyocytes SHF 2	5_T	pos	T	7
Cardiomyocytes SHF 2	5_WT	pos	WT	17
Cardiomyocytes SHF 2	6_Mixl1	pos	Mixl1	34
Cardiomyocytes SHF 2	6_T	neg	T	5
Cardiomyocytes SHF 2	6_WT	neg	WT	5
Cardiomyocytes SHF 2	7_T	pos	T	5
Cardiomyocytes SHF 2	7_WT	pos	WT	9
Cardiomyocytes SHF 2	8_T	neg	T	8
Cardiomyocytes SHF 2	9_T	pos	T	31
Cardiomyocytes SHF 2	9_WT	pos	WT	31
Cardiopharyngeal progenitors	10_T	neg	T	6
Cardiopharyngeal progenitors	10_WT	neg	WT	19
Cardiopharyngeal progenitors	1_Mixl1	neg	Mixl1	3
Cardiopharyngeal progenitors	1_T	pos	T	8
Cardiopharyngeal progenitors	2_Mixl1	pos	Mixl1	3
Cardiopharyngeal progenitors	2_T	neg	T	7
Cardiopharyngeal progenitors	3_Mixl1	neg	Mixl1	2
Cardiopharyngeal progenitors	4_Mixl1	pos	Mixl1	6
Cardiopharyngeal progenitors	5_Mixl1	neg	Mixl1	2
Cardiopharyngeal progenitors	5_T	pos	T	1
Cardiopharyngeal progenitors	5_WT	pos	WT	3
Cardiopharyngeal progenitors	6_Mixl1	pos	Mixl1	4
Cardiopharyngeal progenitors	6_T	neg	T	1
Cardiopharyngeal progenitors	6_WT	neg	WT	2
Cardiopharyngeal progenitors	7_T	pos	T	1
Cardiopharyngeal progenitors	7_WT	pos	WT	12
Cardiopharyngeal progenitors	8_T	neg	T	2
Cardiopharyngeal progenitors	8_WT	neg	WT	2
Cardiopharyngeal progenitors	9_T	pos	T	9
Cardiopharyngeal progenitors	9_WT	pos	WT	11
Cardiopharyngeal progenitors FHF	10_T	neg	T	32
Cardiopharyngeal progenitors FHF	10_WT	neg	WT	80
Cardiopharyngeal progenitors FHF	1_Mixl1	neg	Mixl1	69
Cardiopharyngeal progenitors FHF	1_T	pos	T	31
Cardiopharyngeal progenitors FHF	2_Mixl1	pos	Mixl1	179
Cardiopharyngeal progenitors FHF	2_T	neg	T	34
Cardiopharyngeal progenitors FHF	3_Mixl1	neg	Mixl1	33
Cardiopharyngeal progenitors FHF	4_Mixl1	pos	Mixl1	73
Cardiopharyngeal progenitors FHF	5_Mixl1	neg	Mixl1	107
Cardiopharyngeal progenitors FHF	5_T	pos	T	27
Cardiopharyngeal progenitors FHF	5_WT	pos	WT	20
Cardiopharyngeal progenitors FHF	6_Mixl1	pos	Mixl1	130
Cardiopharyngeal progenitors FHF	6_T	neg	T	25
Cardiopharyngeal progenitors FHF	6_WT	neg	WT	6
Cardiopharyngeal progenitors FHF	7_T	pos	T	13
Cardiopharyngeal progenitors FHF	7_WT	pos	WT	42
Cardiopharyngeal progenitors FHF	8_T	neg	T	18
Cardiopharyngeal progenitors FHF	8_WT	neg	WT	21
Cardiopharyngeal progenitors FHF	9_T	pos	T	74
Cardiopharyngeal progenitors FHF	9_WT	pos	WT	51
Cardiopharyngeal progenitors SHF	10_T	neg	T	52
Cardiopharyngeal progenitors SHF	10_WT	neg	WT	74
Cardiopharyngeal progenitors SHF	1_Mixl1	neg	Mixl1	59
Cardiopharyngeal progenitors SHF	1_T	pos	T	30
Cardiopharyngeal progenitors SHF	2_Mixl1	pos	Mixl1	68
Cardiopharyngeal progenitors SHF	2_T	neg	T	20
Cardiopharyngeal progenitors SHF	3_Mixl1	neg	Mixl1	36
Cardiopharyngeal progenitors SHF	4_Mixl1	pos	Mixl1	31
Cardiopharyngeal progenitors SHF	5_Mixl1	neg	Mixl1	90
Cardiopharyngeal progenitors SHF	5_T	pos	T	77
Cardiopharyngeal progenitors SHF	5_WT	pos	WT	20
Cardiopharyngeal progenitors SHF	6_Mixl1	pos	Mixl1	93
Cardiopharyngeal progenitors SHF	6_T	neg	T	58
Cardiopharyngeal progenitors SHF	6_WT	neg	WT	5
Cardiopharyngeal progenitors SHF	7_T	pos	T	27
Cardiopharyngeal progenitors SHF	7_WT	pos	WT	30
Cardiopharyngeal progenitors SHF	8_T	neg	T	32
Cardiopharyngeal progenitors SHF	8_WT	neg	WT	20
Cardiopharyngeal progenitors SHF	9_T	pos	T	135
Cardiopharyngeal progenitors SHF	9_WT	pos	WT	43
Caudal epiblast	10_T	neg	T	37
Caudal epiblast	10_WT	neg	WT	73
Caudal epiblast	1_Mixl1	neg	Mixl1	5
Caudal epiblast	1_T	pos	T	10
Caudal epiblast	2_Mixl1	pos	Mixl1	8
Caudal epiblast	2_T	neg	T	1
Caudal epiblast	3_Mixl1	neg	Mixl1	2
Caudal epiblast	4_Mixl1	pos	Mixl1	2
Caudal epiblast	5_Mixl1	neg	Mixl1	4
Caudal epiblast	5_T	pos	T	233
Caudal epiblast	5_WT	pos	WT	33
Caudal epiblast	6_Mixl1	pos	Mixl1	8
Caudal epiblast	6_T	neg	T	184
Caudal epiblast	6_WT	neg	WT	18
Caudal epiblast	7_T	pos	T	46
Caudal epiblast	7_WT	pos	WT	1
Caudal epiblast	8_T	neg	T	40
Caudal epiblast	8_WT	neg	WT	2
Caudal epiblast	9_T	pos	T	244
Caudal epiblast	9_WT	pos	WT	31
Caudal mesoderm	10_T	neg	T	19
Caudal mesoderm	10_WT	neg	WT	20
Caudal mesoderm	1_Mixl1	neg	Mixl1	23
Caudal mesoderm	1_T	pos	T	3
Caudal mesoderm	2_Mixl1	pos	Mixl1	10
Caudal mesoderm	2_T	neg	T	9
Caudal mesoderm	3_Mixl1	neg	Mixl1	15
Caudal mesoderm	4_Mixl1	pos	Mixl1	17
Caudal mesoderm	5_Mixl1	neg	Mixl1	37
Caudal mesoderm	5_T	pos	T	4
Caudal mesoderm	5_WT	pos	WT	12
Caudal mesoderm	6_Mixl1	pos	Mixl1	15
Caudal mesoderm	6_T	neg	T	7
Caudal mesoderm	6_WT	neg	WT	9
Caudal mesoderm	7_T	pos	T	3
Caudal mesoderm	7_WT	pos	WT	12
Caudal mesoderm	8_T	neg	T	6
Caudal mesoderm	8_WT	neg	WT	10
Caudal mesoderm	9_T	pos	T	12
Caudal mesoderm	9_WT	pos	WT	13
Chorioallantoic-derived erythroid progenitors	2_Mixl1	pos	Mixl1	7
Chorioallantoic-derived erythroid progenitors	3_Mixl1	neg	Mixl1	1
Chorioallantoic-derived erythroid progenitors	5_Mixl1	neg	Mixl1	2
Cranial mesoderm	10_T	neg	T	44
Cranial mesoderm	10_WT	neg	WT	134
Cranial mesoderm	1_Mixl1	neg	Mixl1	114
Cranial mesoderm	1_T	pos	T	46
Cranial mesoderm	2_Mixl1	pos	Mixl1	97
Cranial mesoderm	2_T	neg	T	52
Cranial mesoderm	3_Mixl1	neg	Mixl1	83
Cranial mesoderm	4_Mixl1	pos	Mixl1	13
Cranial mesoderm	5_Mixl1	neg	Mixl1	102
Cranial mesoderm	5_T	pos	T	66
Cranial mesoderm	5_WT	pos	WT	33
Cranial mesoderm	6_Mixl1	pos	Mixl1	57
Cranial mesoderm	6_T	neg	T	45
Cranial mesoderm	6_WT	neg	WT	21
Cranial mesoderm	7_T	pos	T	25
Cranial mesoderm	7_WT	pos	WT	39
Cranial mesoderm	8_T	neg	T	20
Cranial mesoderm	8_WT	neg	WT	29
Cranial mesoderm	9_T	pos	T	84
Cranial mesoderm	9_WT	pos	WT	44
Dermomyotome	10_T	neg	T	23
Dermomyotome	10_WT	neg	WT	62
Dermomyotome	1_Mixl1	neg	Mixl1	59
Dermomyotome	1_T	pos	T	13
Dermomyotome	2_Mixl1	pos	Mixl1	134
Dermomyotome	2_T	neg	T	24
Dermomyotome	3_Mixl1	neg	Mixl1	38
Dermomyotome	4_Mixl1	pos	Mixl1	44
Dermomyotome	5_Mixl1	neg	Mixl1	84
Dermomyotome	5_T	pos	T	29
Dermomyotome	5_WT	pos	WT	38
Dermomyotome	6_Mixl1	pos	Mixl1	81
Dermomyotome	6_T	neg	T	31
Dermomyotome	6_WT	neg	WT	20
Dermomyotome	7_T	pos	T	9
Dermomyotome	7_WT	pos	WT	21
Dermomyotome	8_T	neg	T	16
Dermomyotome	8_WT	neg	WT	13
Dermomyotome	9_T	pos	T	34
Dermomyotome	9_WT	pos	WT	21
Dorsal hindbrain progenitors	10_T	neg	T	38
Dorsal hindbrain progenitors	10_WT	neg	WT	101
Dorsal hindbrain progenitors	1_Mixl1	neg	Mixl1	63
Dorsal hindbrain progenitors	1_T	pos	T	30
Dorsal hindbrain progenitors	2_Mixl1	pos	Mixl1	84
Dorsal hindbrain progenitors	2_T	neg	T	45
Dorsal hindbrain progenitors	3_Mixl1	neg	Mixl1	34
Dorsal hindbrain progenitors	4_Mixl1	pos	Mixl1	26
Dorsal hindbrain progenitors	5_Mixl1	neg	Mixl1	69
Dorsal hindbrain progenitors	5_T	pos	T	8
Dorsal hindbrain progenitors	5_WT	pos	WT	23
Dorsal hindbrain progenitors	6_Mixl1	pos	Mixl1	48
Dorsal hindbrain progenitors	6_T	neg	T	19
Dorsal hindbrain progenitors	6_WT	neg	WT	19
Dorsal hindbrain progenitors	7_T	pos	T	9
Dorsal hindbrain progenitors	7_WT	pos	WT	23
Dorsal hindbrain progenitors	8_T	neg	T	10
Dorsal hindbrain progenitors	8_WT	neg	WT	20
Dorsal hindbrain progenitors	9_T	pos	T	74
Dorsal hindbrain progenitors	9_WT	pos	WT	30
Dorsal midbrain neurons	5_Mixl1	neg	Mixl1	1
Dorsal midbrain neurons	6_WT	neg	WT	1
Dorsal midbrain neurons	9_WT	pos	WT	1
Dorsal spinal cord progenitors	10_T	neg	T	53
Dorsal spinal cord progenitors	10_WT	neg	WT	132
Dorsal spinal cord progenitors	1_Mixl1	neg	Mixl1	271
Dorsal spinal cord progenitors	1_T	pos	T	35
Dorsal spinal cord progenitors	2_Mixl1	pos	Mixl1	430
Dorsal spinal cord progenitors	2_T	neg	T	60
Dorsal spinal cord progenitors	3_Mixl1	neg	Mixl1	145
Dorsal spinal cord progenitors	4_Mixl1	pos	Mixl1	150
Dorsal spinal cord progenitors	5_Mixl1	neg	Mixl1	366
Dorsal spinal cord progenitors	5_T	pos	T	18
Dorsal spinal cord progenitors	5_WT	pos	WT	62
Dorsal spinal cord progenitors	6_Mixl1	pos	Mixl1	261
Dorsal spinal cord progenitors	6_T	neg	T	30
Dorsal spinal cord progenitors	6_WT	neg	WT	39
Dorsal spinal cord progenitors	7_T	pos	T	19
Dorsal spinal cord progenitors	7_WT	pos	WT	43
Dorsal spinal cord progenitors	8_T	neg	T	17
Dorsal spinal cord progenitors	8_WT	neg	WT	36
Dorsal spinal cord progenitors	9_T	pos	T	79
Dorsal spinal cord progenitors	9_WT	pos	WT	74
EMP	10_T	neg	T	4
EMP	10_WT	neg	WT	10
EMP	1_Mixl1	neg	Mixl1	17
EMP	1_T	pos	T	8
EMP	2_Mixl1	pos	Mixl1	39
EMP	2_T	neg	T	6
EMP	3_Mixl1	neg	Mixl1	14
EMP	4_Mixl1	pos	Mixl1	16
EMP	5_Mixl1	neg	Mixl1	39
EMP	5_T	pos	T	3
EMP	5_WT	pos	WT	4
EMP	6_Mixl1	pos	Mixl1	50
EMP	6_T	neg	T	2
EMP	6_WT	neg	WT	3
EMP	7_T	pos	T	1
EMP	7_WT	pos	WT	7
EMP	8_T	neg	T	6
EMP	8_WT	neg	WT	6
EMP	9_T	pos	T	10
EMP	9_WT	pos	WT	12
Early dorsal forebrain progenitors	10_WT	neg	WT	2
Early dorsal forebrain progenitors	5_WT	pos	WT	1
Ectoderm	10_T	neg	T	205
Ectoderm	10_WT	neg	WT	202
Ectoderm	1_Mixl1	neg	Mixl1	43
Ectoderm	1_T	pos	T	35
Ectoderm	2_Mixl1	pos	Mixl1	80
Ectoderm	2_T	neg	T	49
Ectoderm	3_Mixl1	neg	Mixl1	24
Ectoderm	4_Mixl1	pos	Mixl1	22
Ectoderm	5_Mixl1	neg	Mixl1	35
Ectoderm	5_T	pos	T	361
Ectoderm	5_WT	pos	WT	105
Ectoderm	6_Mixl1	pos	Mixl1	77
Ectoderm	6_T	neg	T	387
Ectoderm	6_WT	neg	WT	63
Ectoderm	7_T	pos	T	75
Ectoderm	7_WT	pos	WT	52
Ectoderm	8_T	neg	T	119
Ectoderm	8_WT	neg	WT	69
Ectoderm	9_T	pos	T	404
Ectoderm	9_WT	pos	WT	104
Embryo proper endothelium	10_T	neg	T	51
Embryo proper endothelium	10_WT	neg	WT	57
Embryo proper endothelium	1_Mixl1	neg	Mixl1	31
Embryo proper endothelium	1_T	pos	T	38
Embryo proper endothelium	2_Mixl1	pos	Mixl1	119
Embryo proper endothelium	2_T	neg	T	39
Embryo proper endothelium	3_Mixl1	neg	Mixl1	20
Embryo proper endothelium	4_Mixl1	pos	Mixl1	86
Embryo proper endothelium	5_Mixl1	neg	Mixl1	57
Embryo proper endothelium	5_T	pos	T	35
Embryo proper endothelium	5_WT	pos	WT	33
Embryo proper endothelium	6_Mixl1	pos	Mixl1	128
Embryo proper endothelium	6_T	neg	T	27
Embryo proper endothelium	6_WT	neg	WT	10
Embryo proper endothelium	7_T	pos	T	8
Embryo proper endothelium	7_WT	pos	WT	36
Embryo proper endothelium	8_T	neg	T	14
Embryo proper endothelium	8_WT	neg	WT	27
Embryo proper endothelium	9_T	pos	T	63
Embryo proper endothelium	9_WT	pos	WT	61
Embryo proper mesothelium	10_T	neg	T	16
Embryo proper mesothelium	10_WT	neg	WT	34
Embryo proper mesothelium	1_Mixl1	neg	Mixl1	16
Embryo proper mesothelium	1_T	pos	T	37
Embryo proper mesothelium	2_Mixl1	pos	Mixl1	57
Embryo proper mesothelium	2_T	neg	T	24
Embryo proper mesothelium	3_Mixl1	neg	Mixl1	3
Embryo proper mesothelium	4_Mixl1	pos	Mixl1	50
Embryo proper mesothelium	5_Mixl1	neg	Mixl1	17
Embryo proper mesothelium	5_T	pos	T	23
Embryo proper mesothelium	5_WT	pos	WT	28
Embryo proper mesothelium	6_Mixl1	pos	Mixl1	89
Embryo proper mesothelium	6_T	neg	T	11
Embryo proper mesothelium	6_WT	neg	WT	9
Embryo proper mesothelium	7_T	pos	T	17
Embryo proper mesothelium	7_WT	pos	WT	42
Embryo proper mesothelium	8_T	neg	T	8
Embryo proper mesothelium	8_WT	neg	WT	15
Embryo proper mesothelium	9_T	pos	T	68
Embryo proper mesothelium	9_WT	pos	WT	74
Endocardium	10_WT	neg	WT	14
Endocardium	1_T	pos	T	10
Endocardium	2_T	neg	T	2
Endocardium	5_Mixl1	neg	Mixl1	1
Endocardium	5_T	pos	T	3
Endocardium	5_WT	pos	WT	5
Endocardium	6_Mixl1	pos	Mixl1	1
Endocardium	6_T	neg	T	1
Endocardium	6_WT	neg	WT	2
Endocardium	7_T	pos	T	2
Endocardium	7_WT	pos	WT	5
Endocardium	8_T	neg	T	3
Endocardium	9_T	pos	T	3
Endocardium	9_WT	pos	WT	3
Epiblast	7_T	pos	T	1
Epicardium	10_T	neg	T	31
Epicardium	10_WT	neg	WT	25
Epicardium	1_Mixl1	neg	Mixl1	13
Epicardium	1_T	pos	T	13
Epicardium	2_Mixl1	pos	Mixl1	8
Epicardium	2_T	neg	T	11
Epicardium	3_Mixl1	neg	Mixl1	9
Epicardium	5_Mixl1	neg	Mixl1	22
Epicardium	5_T	pos	T	10
Epicardium	5_WT	pos	WT	9
Epicardium	6_Mixl1	pos	Mixl1	11
Epicardium	6_T	neg	T	7
Epicardium	6_WT	neg	WT	1
Epicardium	7_T	pos	T	12
Epicardium	7_WT	pos	WT	11
Epicardium	8_T	neg	T	8
Epicardium	8_WT	neg	WT	8
Epicardium	9_T	pos	T	47
Epicardium	9_WT	pos	WT	26
Epidermis	10_T	neg	T	16
Epidermis	10_WT	neg	WT	53
Epidermis	1_Mixl1	neg	Mixl1	14
Epidermis	1_T	pos	T	56
Epidermis	2_Mixl1	pos	Mixl1	17
Epidermis	2_T	neg	T	41
Epidermis	3_Mixl1	neg	Mixl1	9
Epidermis	4_Mixl1	pos	Mixl1	11
Epidermis	5_Mixl1	neg	Mixl1	16
Epidermis	5_T	pos	T	6
Epidermis	5_WT	pos	WT	9
Epidermis	6_Mixl1	pos	Mixl1	8
Epidermis	6_T	neg	T	11
Epidermis	6_WT	neg	WT	7
Epidermis	7_T	pos	T	2
Epidermis	7_WT	pos	WT	25
Epidermis	8_T	neg	T	2
Epidermis	8_WT	neg	WT	17
Epidermis	9_T	pos	T	9
Epidermis	9_WT	pos	WT	26
Erythroid	10_T	neg	T	1565
Erythroid	10_WT	neg	WT	1415
Erythroid	1_Mixl1	neg	Mixl1	1551
Erythroid	1_T	pos	T	506
Erythroid	2_Mixl1	pos	Mixl1	720
Erythroid	2_T	neg	T	420
Erythroid	3_Mixl1	neg	Mixl1	1138
Erythroid	4_Mixl1	pos	Mixl1	107
Erythroid	5_Mixl1	neg	Mixl1	1150
Erythroid	5_T	pos	T	401
Erythroid	5_WT	pos	WT	354
Erythroid	6_Mixl1	pos	Mixl1	481
Erythroid	6_T	neg	T	638
Erythroid	6_WT	neg	WT	206
Erythroid	7_T	pos	T	103
Erythroid	7_WT	pos	WT	702
Erythroid	8_T	neg	T	462
Erythroid	8_WT	neg	WT	1251
Erythroid	9_T	pos	T	1506
Erythroid	9_WT	pos	WT	798
ExE ectoderm	10_T	neg	T	737
ExE ectoderm	10_WT	neg	WT	66
ExE ectoderm	1_Mixl1	neg	Mixl1	91
ExE ectoderm	2_Mixl1	pos	Mixl1	1
ExE ectoderm	2_T	neg	T	35
ExE ectoderm	3_Mixl1	neg	Mixl1	20
ExE ectoderm	4_Mixl1	pos	Mixl1	1
ExE ectoderm	5_Mixl1	neg	Mixl1	55
ExE ectoderm	5_T	pos	T	1
ExE ectoderm	5_WT	pos	WT	1
ExE ectoderm	6_T	neg	T	192
ExE ectoderm	6_WT	neg	WT	5
ExE ectoderm	7_T	pos	T	1
ExE ectoderm	8_T	neg	T	27
ExE ectoderm	8_WT	neg	WT	84
ExE endoderm	10_T	neg	T	16
ExE endoderm	10_WT	neg	WT	7
ExE endoderm	1_Mixl1	neg	Mixl1	38
ExE endoderm	2_Mixl1	pos	Mixl1	12
ExE endoderm	2_T	neg	T	8
ExE endoderm	3_Mixl1	neg	Mixl1	8
ExE endoderm	4_Mixl1	pos	Mixl1	3
ExE endoderm	6_T	neg	T	3
ExE endoderm	6_WT	neg	WT	1
ExE endoderm	7_WT	pos	WT	2
ExE endoderm	8_T	neg	T	1
ExE endoderm	8_WT	neg	WT	2
ExE endoderm	9_T	pos	T	5
ExE endoderm	9_WT	pos	WT	1
Foregut	10_T	neg	T	22
Foregut	10_WT	neg	WT	35
Foregut	1_Mixl1	neg	Mixl1	44
Foregut	1_T	pos	T	11
Foregut	2_Mixl1	pos	Mixl1	9
Foregut	2_T	neg	T	9
Foregut	3_Mixl1	neg	Mixl1	25
Foregut	5_Mixl1	neg	Mixl1	58
Foregut	5_T	pos	T	1
Foregut	5_WT	pos	WT	4
Foregut	6_Mixl1	pos	Mixl1	1
Foregut	6_T	neg	T	6
Foregut	6_WT	neg	WT	7
Foregut	7_T	pos	T	5
Foregut	7_WT	pos	WT	7
Foregut	8_T	neg	T	11
Foregut	8_WT	neg	WT	15
Foregut	9_T	pos	T	21
Foregut	9_WT	pos	WT	23
Forelimb	2_Mixl1	pos	Mixl1	1
Forelimb	3_Mixl1	neg	Mixl1	1
Forelimb	5_Mixl1	neg	Mixl1	1
Forelimb	5_T	pos	T	1
Frontonasal mesenchyme	10_WT	neg	WT	2
Frontonasal mesenchyme	1_Mixl1	neg	Mixl1	2
Frontonasal mesenchyme	1_T	pos	T	8
Frontonasal mesenchyme	2_Mixl1	pos	Mixl1	1
Frontonasal mesenchyme	2_T	neg	T	3
Frontonasal mesenchyme	3_Mixl1	neg	Mixl1	1
Frontonasal mesenchyme	5_Mixl1	neg	Mixl1	4
Frontonasal mesenchyme	6_Mixl1	pos	Mixl1	2
Frontonasal mesenchyme	9_WT	pos	WT	1
Gut tube	10_T	neg	T	73
Gut tube	10_WT	neg	WT	48
Gut tube	1_Mixl1	neg	Mixl1	39
Gut tube	1_T	pos	T	26
Gut tube	2_Mixl1	pos	Mixl1	6
Gut tube	2_T	neg	T	16
Gut tube	3_Mixl1	neg	Mixl1	28
Gut tube	4_Mixl1	pos	Mixl1	3
Gut tube	5_Mixl1	neg	Mixl1	36
Gut tube	5_T	pos	T	87
Gut tube	5_WT	pos	WT	12
Gut tube	6_Mixl1	pos	Mixl1	8
Gut tube	6_T	neg	T	62
Gut tube	6_WT	neg	WT	4
Gut tube	7_T	pos	T	34
Gut tube	7_WT	pos	WT	30
Gut tube	8_T	neg	T	29
Gut tube	8_WT	neg	WT	16
Gut tube	9_T	pos	T	218
Gut tube	9_WT	pos	WT	38
Haematoendothelial progenitors	10_T	neg	T	10
Haematoendothelial progenitors	10_WT	neg	WT	19
Haematoendothelial progenitors	1_Mixl1	neg	Mixl1	33
Haematoendothelial progenitors	1_T	pos	T	2
Haematoendothelial progenitors	2_Mixl1	pos	Mixl1	74
Haematoendothelial progenitors	2_T	neg	T	2
Haematoendothelial progenitors	3_Mixl1	neg	Mixl1	12
Haematoendothelial progenitors	4_Mixl1	pos	Mixl1	37
Haematoendothelial progenitors	5_Mixl1	neg	Mixl1	32
Haematoendothelial progenitors	5_T	pos	T	5
Haematoendothelial progenitors	5_WT	pos	WT	3
Haematoendothelial progenitors	6_Mixl1	pos	Mixl1	164
Haematoendothelial progenitors	6_T	neg	T	4
Haematoendothelial progenitors	7_WT	pos	WT	5
Haematoendothelial progenitors	8_T	neg	T	5
Haematoendothelial progenitors	8_WT	neg	WT	2
Haematoendothelial progenitors	9_T	pos	T	16
Haematoendothelial progenitors	9_WT	pos	WT	10
Hindbrain floor plate	10_T	neg	T	26
Hindbrain floor plate	10_WT	neg	WT	56
Hindbrain floor plate	1_Mixl1	neg	Mixl1	8
Hindbrain floor plate	1_T	pos	T	18
Hindbrain floor plate	2_Mixl1	pos	Mixl1	24
Hindbrain floor plate	2_T	neg	T	23
Hindbrain floor plate	3_Mixl1	neg	Mixl1	11
Hindbrain floor plate	4_Mixl1	pos	Mixl1	18
Hindbrain floor plate	5_Mixl1	neg	Mixl1	24
Hindbrain floor plate	5_T	pos	T	9
Hindbrain floor plate	5_WT	pos	WT	9
Hindbrain floor plate	6_Mixl1	pos	Mixl1	11
Hindbrain floor plate	6_T	neg	T	17
Hindbrain floor plate	6_WT	neg	WT	15
Hindbrain floor plate	7_T	pos	T	6
Hindbrain floor plate	7_WT	pos	WT	20
Hindbrain floor plate	8_T	neg	T	8
Hindbrain floor plate	8_WT	neg	WT	10
Hindbrain floor plate	9_T	pos	T	5
Hindbrain floor plate	9_WT	pos	WT	39
Hindbrain neural progenitors	10_T	neg	T	4
Hindbrain neural progenitors	10_WT	neg	WT	9
Hindbrain neural progenitors	1_Mixl1	neg	Mixl1	16
Hindbrain neural progenitors	1_T	pos	T	3
Hindbrain neural progenitors	2_Mixl1	pos	Mixl1	21
Hindbrain neural progenitors	2_T	neg	T	5
Hindbrain neural progenitors	3_Mixl1	neg	Mixl1	13
Hindbrain neural progenitors	4_Mixl1	pos	Mixl1	1
Hindbrain neural progenitors	5_Mixl1	neg	Mixl1	19
Hindbrain neural progenitors	5_T	pos	T	1
Hindbrain neural progenitors	5_WT	pos	WT	2
Hindbrain neural progenitors	6_Mixl1	pos	Mixl1	12
Hindbrain neural progenitors	6_T	neg	T	4
Hindbrain neural progenitors	6_WT	neg	WT	1
Hindbrain neural progenitors	7_WT	pos	WT	1
Hindbrain neural progenitors	8_T	neg	T	2
Hindbrain neural progenitors	8_WT	neg	WT	3
Hindbrain neural progenitors	9_T	pos	T	5
Hindbrain neural progenitors	9_WT	pos	WT	4
Hindgut	10_T	neg	T	13
Hindgut	10_WT	neg	WT	29
Hindgut	1_Mixl1	neg	Mixl1	68
Hindgut	1_T	pos	T	21
Hindgut	2_Mixl1	pos	Mixl1	4
Hindgut	2_T	neg	T	12
Hindgut	3_Mixl1	neg	Mixl1	35
Hindgut	4_Mixl1	pos	Mixl1	1
Hindgut	5_Mixl1	neg	Mixl1	51
Hindgut	5_T	pos	T	10
Hindgut	5_WT	pos	WT	15
Hindgut	6_Mixl1	pos	Mixl1	1
Hindgut	6_T	neg	T	9
Hindgut	6_WT	neg	WT	16
Hindgut	7_T	pos	T	7
Hindgut	7_WT	pos	WT	9
Hindgut	8_T	neg	T	6
Hindgut	8_WT	neg	WT	9
Hindgut	9_T	pos	T	36
Hindgut	9_WT	pos	WT	23
Intermediate mesoderm	10_T	neg	T	49
Intermediate mesoderm	10_WT	neg	WT	60
Intermediate mesoderm	1_Mixl1	neg	Mixl1	25
Intermediate mesoderm	2_Mixl1	pos	Mixl1	31
Intermediate mesoderm	2_T	neg	T	3
Intermediate mesoderm	3_Mixl1	neg	Mixl1	18
Intermediate mesoderm	4_Mixl1	pos	Mixl1	30
Intermediate mesoderm	5_Mixl1	neg	Mixl1	52
Intermediate mesoderm	5_T	pos	T	32
Intermediate mesoderm	5_WT	pos	WT	39
Intermediate mesoderm	6_Mixl1	pos	Mixl1	65
Intermediate mesoderm	6_T	neg	T	113
Intermediate mesoderm	6_WT	neg	WT	17
Intermediate mesoderm	7_T	pos	T	6
Intermediate mesoderm	7_WT	pos	WT	4
Intermediate mesoderm	8_T	neg	T	26
Intermediate mesoderm	8_WT	neg	WT	8
Intermediate mesoderm	9_T	pos	T	16
Intermediate mesoderm	9_WT	pos	WT	23
Kidney primordium	10_T	neg	T	11
Kidney primordium	10_WT	neg	WT	22
Kidney primordium	1_Mixl1	neg	Mixl1	81
Kidney primordium	1_T	pos	T	2
Kidney primordium	2_Mixl1	pos	Mixl1	248
Kidney primordium	2_T	neg	T	13
Kidney primordium	3_Mixl1	neg	Mixl1	37
Kidney primordium	4_Mixl1	pos	Mixl1	146
Kidney primordium	5_Mixl1	neg	Mixl1	103
Kidney primordium	5_T	pos	T	3
Kidney primordium	5_WT	pos	WT	6
Kidney primordium	6_Mixl1	pos	Mixl1	241
Kidney primordium	6_T	neg	T	8
Kidney primordium	6_WT	neg	WT	3
Kidney primordium	7_T	pos	T	2
Kidney primordium	7_WT	pos	WT	11
Kidney primordium	8_T	neg	T	2
Kidney primordium	8_WT	neg	WT	9
Kidney primordium	9_T	pos	T	23
Kidney primordium	9_WT	pos	WT	11
Late dorsal forebrain progenitors	10_T	neg	T	3
Late dorsal forebrain progenitors	10_WT	neg	WT	9
Late dorsal forebrain progenitors	1_T	pos	T	4
Late dorsal forebrain progenitors	2_Mixl1	pos	Mixl1	1
Late dorsal forebrain progenitors	2_T	neg	T	3
Late dorsal forebrain progenitors	4_Mixl1	pos	Mixl1	1
Late dorsal forebrain progenitors	5_Mixl1	neg	Mixl1	1
Late dorsal forebrain progenitors	5_WT	pos	WT	2
Late dorsal forebrain progenitors	6_Mixl1	pos	Mixl1	1
Late dorsal forebrain progenitors	6_T	neg	T	1
Late dorsal forebrain progenitors	7_T	pos	T	1
Late dorsal forebrain progenitors	7_WT	pos	WT	1
Late dorsal forebrain progenitors	8_WT	neg	WT	5
Late dorsal forebrain progenitors	9_T	pos	T	1
Late dorsal forebrain progenitors	9_WT	pos	WT	2
Lateral plate mesoderm	10_T	neg	T	329
Lateral plate mesoderm	10_WT	neg	WT	353
Lateral plate mesoderm	1_Mixl1	neg	Mixl1	252
Lateral plate mesoderm	1_T	pos	T	176
Lateral plate mesoderm	2_Mixl1	pos	Mixl1	762
Lateral plate mesoderm	2_T	neg	T	201
Lateral plate mesoderm	3_Mixl1	neg	Mixl1	119
Lateral plate mesoderm	4_Mixl1	pos	Mixl1	481
Lateral plate mesoderm	5_Mixl1	neg	Mixl1	366
Lateral plate mesoderm	5_T	pos	T	242
Lateral plate mesoderm	5_WT	pos	WT	174
Lateral plate mesoderm	6_Mixl1	pos	Mixl1	901
Lateral plate mesoderm	6_T	neg	T	225
Lateral plate mesoderm	6_WT	neg	WT	42
Lateral plate mesoderm	7_T	pos	T	147
Lateral plate mesoderm	7_WT	pos	WT	260
Lateral plate mesoderm	8_T	neg	T	127
Lateral plate mesoderm	8_WT	neg	WT	166
Lateral plate mesoderm	9_T	pos	T	547
Lateral plate mesoderm	9_WT	pos	WT	262
Limb ectoderm	10_T	neg	T	51
Limb ectoderm	10_WT	neg	WT	61
Limb ectoderm	1_Mixl1	neg	Mixl1	62
Limb ectoderm	1_T	pos	T	108
Limb ectoderm	2_Mixl1	pos	Mixl1	71
Limb ectoderm	2_T	neg	T	44
Limb ectoderm	3_Mixl1	neg	Mixl1	16
Limb ectoderm	4_Mixl1	pos	Mixl1	37
Limb ectoderm	5_Mixl1	neg	Mixl1	104
Limb ectoderm	5_T	pos	T	43
Limb ectoderm	5_WT	pos	WT	16
Limb ectoderm	6_Mixl1	pos	Mixl1	121
Limb ectoderm	6_T	neg	T	20
Limb ectoderm	6_WT	neg	WT	11
Limb ectoderm	7_T	pos	T	26
Limb ectoderm	7_WT	pos	WT	42
Limb ectoderm	8_T	neg	T	22
Limb ectoderm	8_WT	neg	WT	28
Limb ectoderm	9_T	pos	T	79
Limb ectoderm	9_WT	pos	WT	46
Limb mesoderm	10_T	neg	T	32
Limb mesoderm	10_WT	neg	WT	92
Limb mesoderm	1_Mixl1	neg	Mixl1	176
Limb mesoderm	1_T	pos	T	24
Limb mesoderm	2_Mixl1	pos	Mixl1	500
Limb mesoderm	2_T	neg	T	33
Limb mesoderm	3_Mixl1	neg	Mixl1	66
Limb mesoderm	4_Mixl1	pos	Mixl1	227
Limb mesoderm	5_Mixl1	neg	Mixl1	239
Limb mesoderm	5_T	pos	T	25
Limb mesoderm	5_WT	pos	WT	19
Limb mesoderm	6_Mixl1	pos	Mixl1	474
Limb mesoderm	6_T	neg	T	23
Limb mesoderm	6_WT	neg	WT	7
Limb mesoderm	7_T	pos	T	11
Limb mesoderm	7_WT	pos	WT	41
Limb mesoderm	8_T	neg	T	18
Limb mesoderm	8_WT	neg	WT	32
Limb mesoderm	9_T	pos	T	64
Limb mesoderm	9_WT	pos	WT	56
MEP	10_WT	neg	WT	3
MEP	1_Mixl1	neg	Mixl1	1
MEP	1_T	pos	T	1
MEP	2_Mixl1	pos	Mixl1	1
MEP	5_Mixl1	neg	Mixl1	3
MEP	5_WT	pos	WT	2
MEP	6_Mixl1	pos	Mixl1	1
MEP	7_WT	pos	WT	1
Megakaryocyte progenitors	10_WT	neg	WT	5
Megakaryocyte progenitors	1_Mixl1	neg	Mixl1	4
Megakaryocyte progenitors	1_T	pos	T	1
Megakaryocyte progenitors	2_Mixl1	pos	Mixl1	2
Megakaryocyte progenitors	2_T	neg	T	1
Megakaryocyte progenitors	3_Mixl1	neg	Mixl1	2
Megakaryocyte progenitors	4_Mixl1	pos	Mixl1	4
Megakaryocyte progenitors	5_Mixl1	neg	Mixl1	32
Megakaryocyte progenitors	5_WT	pos	WT	1
Megakaryocyte progenitors	6_Mixl1	pos	Mixl1	5
Megakaryocyte progenitors	6_WT	neg	WT	1
Megakaryocyte progenitors	7_T	pos	T	1
Megakaryocyte progenitors	9_T	pos	T	4
Megakaryocyte progenitors	9_WT	pos	WT	1
Mesenchyme	10_T	neg	T	270
Mesenchyme	10_WT	neg	WT	195
Mesenchyme	1_Mixl1	neg	Mixl1	220
Mesenchyme	1_T	pos	T	161
Mesenchyme	2_Mixl1	pos	Mixl1	176
Mesenchyme	2_T	neg	T	100
Mesenchyme	3_Mixl1	neg	Mixl1	118
Mesenchyme	4_Mixl1	pos	Mixl1	91
Mesenchyme	5_Mixl1	neg	Mixl1	248
Mesenchyme	5_T	pos	T	191
Mesenchyme	5_WT	pos	WT	137
Mesenchyme	6_Mixl1	pos	Mixl1	279
Mesenchyme	6_T	neg	T	117
Mesenchyme	6_WT	neg	WT	30
Mesenchyme	7_T	pos	T	97
Mesenchyme	7_WT	pos	WT	163
Mesenchyme	8_T	neg	T	58
Mesenchyme	8_WT	neg	WT	109
Mesenchyme	9_T	pos	T	372
Mesenchyme	9_WT	pos	WT	338
Midbrain progenitors	10_T	neg	T	4
Midbrain progenitors	10_WT	neg	WT	4
Midbrain progenitors	1_Mixl1	neg	Mixl1	19
Midbrain progenitors	1_T	pos	T	2
Midbrain progenitors	2_Mixl1	pos	Mixl1	24
Midbrain progenitors	2_T	neg	T	3
Midbrain progenitors	3_Mixl1	neg	Mixl1	11
Midbrain progenitors	4_Mixl1	pos	Mixl1	8
Midbrain progenitors	5_Mixl1	neg	Mixl1	50
Midbrain progenitors	5_WT	pos	WT	3
Midbrain progenitors	6_Mixl1	pos	Mixl1	26
Midbrain progenitors	6_T	neg	T	1
Midbrain progenitors	7_T	pos	T	1
Midbrain progenitors	7_WT	pos	WT	3
Midbrain progenitors	8_WT	neg	WT	1
Midbrain progenitors	9_T	pos	T	4
Midbrain progenitors	9_WT	pos	WT	3
Midbrain/Hindbrain boundary	10_T	neg	T	60
Midbrain/Hindbrain boundary	10_WT	neg	WT	136
Midbrain/Hindbrain boundary	1_Mixl1	neg	Mixl1	132
Midbrain/Hindbrain boundary	1_T	pos	T	38
Midbrain/Hindbrain boundary	2_Mixl1	pos	Mixl1	174
Midbrain/Hindbrain boundary	2_T	neg	T	73
Midbrain/Hindbrain boundary	3_Mixl1	neg	Mixl1	84
Midbrain/Hindbrain boundary	4_Mixl1	pos	Mixl1	50
Midbrain/Hindbrain boundary	5_Mixl1	neg	Mixl1	105
Midbrain/Hindbrain boundary	5_T	pos	T	15
Midbrain/Hindbrain boundary	5_WT	pos	WT	31
Midbrain/Hindbrain boundary	6_Mixl1	pos	Mixl1	116
Midbrain/Hindbrain boundary	6_T	neg	T	26
Midbrain/Hindbrain boundary	6_WT	neg	WT	9
Midbrain/Hindbrain boundary	7_T	pos	T	8
Midbrain/Hindbrain boundary	7_WT	pos	WT	30
Midbrain/Hindbrain boundary	8_T	neg	T	14
Midbrain/Hindbrain boundary	8_WT	neg	WT	29
Midbrain/Hindbrain boundary	9_T	pos	T	82
Midbrain/Hindbrain boundary	9_WT	pos	WT	55
Midgut	10_T	neg	T	16
Midgut	10_WT	neg	WT	26
Midgut	1_Mixl1	neg	Mixl1	23
Midgut	1_T	pos	T	27
Midgut	2_Mixl1	pos	Mixl1	2
Midgut	2_T	neg	T	6
Midgut	3_Mixl1	neg	Mixl1	11
Midgut	5_Mixl1	neg	Mixl1	16
Midgut	5_T	pos	T	9
Midgut	5_WT	pos	WT	4
Midgut	6_T	neg	T	9
Midgut	6_WT	neg	WT	7
Midgut	7_T	pos	T	2
Midgut	7_WT	pos	WT	15
Midgut	8_T	neg	T	3
Midgut	8_WT	neg	WT	10
Midgut	9_T	pos	T	48
Midgut	9_WT	pos	WT	56
Migratory neural crest	10_T	neg	T	56
Migratory neural crest	10_WT	neg	WT	275
Migratory neural crest	1_Mixl1	neg	Mixl1	227
Migratory neural crest	1_T	pos	T	66
Migratory neural crest	2_Mixl1	pos	Mixl1	256
Migratory neural crest	2_T	neg	T	98
Migratory neural crest	3_Mixl1	neg	Mixl1	142
Migratory neural crest	4_Mixl1	pos	Mixl1	119
Migratory neural crest	5_Mixl1	neg	Mixl1	323
Migratory neural crest	5_T	pos	T	28
Migratory neural crest	5_WT	pos	WT	25
Migratory neural crest	6_Mixl1	pos	Mixl1	155
Migratory neural crest	6_T	neg	T	49
Migratory neural crest	6_WT	neg	WT	22
Migratory neural crest	7_T	pos	T	12
Migratory neural crest	7_WT	pos	WT	62
Migratory neural crest	8_T	neg	T	9
Migratory neural crest	8_WT	neg	WT	56
Migratory neural crest	9_T	pos	T	104
Migratory neural crest	9_WT	pos	WT	72
NMPs	10_T	neg	T	38
NMPs	10_WT	neg	WT	72
NMPs	1_Mixl1	neg	Mixl1	125
NMPs	1_T	pos	T	93
NMPs	2_Mixl1	pos	Mixl1	148
NMPs	2_T	neg	T	41
NMPs	3_Mixl1	neg	Mixl1	84
NMPs	4_Mixl1	pos	Mixl1	85
NMPs	5_Mixl1	neg	Mixl1	136
NMPs	5_T	pos	T	61
NMPs	5_WT	pos	WT	36
NMPs	6_Mixl1	pos	Mixl1	181
NMPs	6_T	neg	T	32
NMPs	6_WT	neg	WT	19
NMPs	7_T	pos	T	44
NMPs	7_WT	pos	WT	26
NMPs	8_T	neg	T	21
NMPs	8_WT	neg	WT	18
NMPs	9_T	pos	T	252
NMPs	9_WT	pos	WT	22
NMPs/Mesoderm-biased	10_T	neg	T	32
NMPs/Mesoderm-biased	10_WT	neg	WT	44
NMPs/Mesoderm-biased	1_Mixl1	neg	Mixl1	38
NMPs/Mesoderm-biased	1_T	pos	T	71
NMPs/Mesoderm-biased	2_Mixl1	pos	Mixl1	68
NMPs/Mesoderm-biased	2_T	neg	T	31
NMPs/Mesoderm-biased	3_Mixl1	neg	Mixl1	33
NMPs/Mesoderm-biased	4_Mixl1	pos	Mixl1	39
NMPs/Mesoderm-biased	5_Mixl1	neg	Mixl1	78
NMPs/Mesoderm-biased	5_T	pos	T	46
NMPs/Mesoderm-biased	5_WT	pos	WT	51
NMPs/Mesoderm-biased	6_Mixl1	pos	Mixl1	62
NMPs/Mesoderm-biased	6_T	neg	T	19
NMPs/Mesoderm-biased	6_WT	neg	WT	18
NMPs/Mesoderm-biased	7_T	pos	T	34
NMPs/Mesoderm-biased	7_WT	pos	WT	18
NMPs/Mesoderm-biased	8_T	neg	T	13
NMPs/Mesoderm-biased	8_WT	neg	WT	20
NMPs/Mesoderm-biased	9_T	pos	T	96
NMPs/Mesoderm-biased	9_WT	pos	WT	21
Nascent mesoderm	1_T	pos	T	1
Nascent mesoderm	2_Mixl1	pos	Mixl1	5
Nascent mesoderm	5_T	pos	T	1
Nascent mesoderm	6_Mixl1	pos	Mixl1	12
Neural tube	10_T	neg	T	1
Neural tube	10_WT	neg	WT	1
Neural tube	2_T	neg	T	1
Neural tube	4_Mixl1	pos	Mixl1	2
Neural tube	5_Mixl1	neg	Mixl1	5
Neural tube	5_T	pos	T	2
Neural tube	5_WT	pos	WT	1
Neural tube	6_Mixl1	pos	Mixl1	9
Neural tube	6_WT	neg	WT	1
Neural tube	9_WT	pos	WT	3
Node	10_T	neg	T	4
Node	10_WT	neg	WT	6
Node	2_Mixl1	pos	Mixl1	3
Node	2_T	neg	T	2
Node	4_Mixl1	pos	Mixl1	15
Node	5_T	pos	T	2
Node	5_WT	pos	WT	1
Node	6_Mixl1	pos	Mixl1	7
Node	6_T	neg	T	9
Node	7_WT	pos	WT	1
Node	8_T	neg	T	2
Node	8_WT	neg	WT	4
Node	9_T	pos	T	2
Node	9_WT	pos	WT	6
Non-neural ectoderm	10_T	neg	T	57
Non-neural ectoderm	10_WT	neg	WT	48
Non-neural ectoderm	1_Mixl1	neg	Mixl1	115
Non-neural ectoderm	1_T	pos	T	44
Non-neural ectoderm	2_Mixl1	pos	Mixl1	148
Non-neural ectoderm	2_T	neg	T	21
Non-neural ectoderm	3_Mixl1	neg	Mixl1	61
Non-neural ectoderm	4_Mixl1	pos	Mixl1	64
Non-neural ectoderm	5_Mixl1	neg	Mixl1	132
Non-neural ectoderm	5_T	pos	T	136
Non-neural ectoderm	5_WT	pos	WT	13
Non-neural ectoderm	6_Mixl1	pos	Mixl1	154
Non-neural ectoderm	6_T	neg	T	99
Non-neural ectoderm	6_WT	neg	WT	4
Non-neural ectoderm	7_T	pos	T	39
Non-neural ectoderm	7_WT	pos	WT	8
Non-neural ectoderm	8_T	neg	T	24
Non-neural ectoderm	8_WT	neg	WT	11
Non-neural ectoderm	9_T	pos	T	186
Non-neural ectoderm	9_WT	pos	WT	26
Notochord	10_T	neg	T	8
Notochord	10_WT	neg	WT	19
Notochord	1_Mixl1	neg	Mixl1	3
Notochord	1_T	pos	T	1
Notochord	2_Mixl1	pos	Mixl1	20
Notochord	2_T	neg	T	10
Notochord	3_Mixl1	neg	Mixl1	6
Notochord	4_Mixl1	pos	Mixl1	25
Notochord	5_Mixl1	neg	Mixl1	11
Notochord	5_T	pos	T	1
Notochord	5_WT	pos	WT	7
Notochord	6_Mixl1	pos	Mixl1	19
Notochord	6_T	neg	T	12
Notochord	6_WT	neg	WT	5
Notochord	7_T	pos	T	3
Notochord	7_WT	pos	WT	14
Notochord	8_T	neg	T	5
Notochord	8_WT	neg	WT	8
Notochord	9_T	pos	T	2
Notochord	9_WT	pos	WT	19
Optic vesicle	10_T	neg	T	83
Optic vesicle	10_WT	neg	WT	177
Optic vesicle	1_Mixl1	neg	Mixl1	288
Optic vesicle	1_T	pos	T	70
Optic vesicle	2_Mixl1	pos	Mixl1	421
Optic vesicle	2_T	neg	T	86
Optic vesicle	3_Mixl1	neg	Mixl1	155
Optic vesicle	4_Mixl1	pos	Mixl1	181
Optic vesicle	5_Mixl1	neg	Mixl1	403
Optic vesicle	5_T	pos	T	35
Optic vesicle	5_WT	pos	WT	66
Optic vesicle	6_Mixl1	pos	Mixl1	335
Optic vesicle	6_T	neg	T	48
Optic vesicle	6_WT	neg	WT	44
Optic vesicle	7_T	pos	T	16
Optic vesicle	7_WT	pos	WT	44
Optic vesicle	8_T	neg	T	23
Optic vesicle	8_WT	neg	WT	44
Optic vesicle	9_T	pos	T	75
Optic vesicle	9_WT	pos	WT	90
Otic placode	10_T	neg	T	17
Otic placode	10_WT	neg	WT	47
Otic placode	1_Mixl1	neg	Mixl1	46
Otic placode	1_T	pos	T	14
Otic placode	2_Mixl1	pos	Mixl1	49
Otic placode	2_T	neg	T	18
Otic placode	3_Mixl1	neg	Mixl1	24
Otic placode	4_Mixl1	pos	Mixl1	17
Otic placode	5_Mixl1	neg	Mixl1	66
Otic placode	5_T	pos	T	9
Otic placode	5_WT	pos	WT	4
Otic placode	6_Mixl1	pos	Mixl1	54
Otic placode	6_T	neg	T	8
Otic placode	6_WT	neg	WT	2
Otic placode	7_T	pos	T	4
Otic placode	7_WT	pos	WT	14
Otic placode	8_T	neg	T	5
Otic placode	8_WT	neg	WT	10
Otic placode	9_T	pos	T	30
Otic placode	9_WT	pos	WT	22
PGC	10_T	neg	T	17
PGC	10_WT	neg	WT	5
PGC	1_Mixl1	neg	Mixl1	9
PGC	2_Mixl1	pos	Mixl1	15
PGC	2_T	neg	T	3
PGC	3_Mixl1	neg	Mixl1	6
PGC	4_Mixl1	pos	Mixl1	18
PGC	5_Mixl1	neg	Mixl1	7
PGC	5_T	pos	T	1
PGC	5_WT	pos	WT	2
PGC	6_Mixl1	pos	Mixl1	7
PGC	6_T	neg	T	5
PGC	6_WT	neg	WT	1
PGC	7_T	pos	T	1
PGC	7_WT	pos	WT	7
PGC	8_T	neg	T	2
PGC	8_WT	neg	WT	3
PGC	9_T	pos	T	1
PGC	9_WT	pos	WT	4
Paraxial mesoderm	10_T	neg	T	19
Paraxial mesoderm	10_WT	neg	WT	24
Paraxial mesoderm	1_Mixl1	neg	Mixl1	53
Paraxial mesoderm	2_Mixl1	pos	Mixl1	50
Paraxial mesoderm	2_T	neg	T	2
Paraxial mesoderm	3_Mixl1	neg	Mixl1	16
Paraxial mesoderm	4_Mixl1	pos	Mixl1	22
Paraxial mesoderm	5_Mixl1	neg	Mixl1	35
Paraxial mesoderm	5_T	pos	T	6
Paraxial mesoderm	5_WT	pos	WT	6
Paraxial mesoderm	6_Mixl1	pos	Mixl1	50
Paraxial mesoderm	6_T	neg	T	45
Paraxial mesoderm	6_WT	neg	WT	2
Paraxial mesoderm	7_T	pos	T	5
Paraxial mesoderm	7_WT	pos	WT	1
Paraxial mesoderm	8_T	neg	T	10
Paraxial mesoderm	8_WT	neg	WT	2
Paraxial mesoderm	9_T	pos	T	9
Paraxial mesoderm	9_WT	pos	WT	10
Parietal endoderm	10_T	neg	T	37
Parietal endoderm	10_WT	neg	WT	5
Parietal endoderm	1_Mixl1	neg	Mixl1	1
Parietal endoderm	3_Mixl1	neg	Mixl1	1
Parietal endoderm	5_Mixl1	neg	Mixl1	2
Parietal endoderm	6_WT	neg	WT	2
Parietal endoderm	8_T	neg	T	29
Parietal endoderm	8_WT	neg	WT	51
Pharyngeal endoderm	10_T	neg	T	95
Pharyngeal endoderm	10_WT	neg	WT	188
Pharyngeal endoderm	1_Mixl1	neg	Mixl1	134
Pharyngeal endoderm	1_T	pos	T	125
Pharyngeal endoderm	2_Mixl1	pos	Mixl1	102
Pharyngeal endoderm	2_T	neg	T	85
Pharyngeal endoderm	3_Mixl1	neg	Mixl1	72
Pharyngeal endoderm	4_Mixl1	pos	Mixl1	34
Pharyngeal endoderm	5_Mixl1	neg	Mixl1	177
Pharyngeal endoderm	5_T	pos	T	52
Pharyngeal endoderm	5_WT	pos	WT	30
Pharyngeal endoderm	6_Mixl1	pos	Mixl1	106
Pharyngeal endoderm	6_T	neg	T	58
Pharyngeal endoderm	6_WT	neg	WT	13
Pharyngeal endoderm	7_T	pos	T	31
Pharyngeal endoderm	7_WT	pos	WT	74
Pharyngeal endoderm	8_T	neg	T	39
Pharyngeal endoderm	8_WT	neg	WT	37
Pharyngeal endoderm	9_T	pos	T	135
Pharyngeal endoderm	9_WT	pos	WT	136
Pharyngeal mesoderm	10_T	neg	T	24
Pharyngeal mesoderm	10_WT	neg	WT	41
Pharyngeal mesoderm	1_Mixl1	neg	Mixl1	15
Pharyngeal mesoderm	1_T	pos	T	11
Pharyngeal mesoderm	2_Mixl1	pos	Mixl1	38
Pharyngeal mesoderm	2_T	neg	T	11
Pharyngeal mesoderm	3_Mixl1	neg	Mixl1	5
Pharyngeal mesoderm	4_Mixl1	pos	Mixl1	20
Pharyngeal mesoderm	5_Mixl1	neg	Mixl1	23
Pharyngeal mesoderm	5_T	pos	T	15
Pharyngeal mesoderm	5_WT	pos	WT	21
Pharyngeal mesoderm	6_Mixl1	pos	Mixl1	42
Pharyngeal mesoderm	6_T	neg	T	22
Pharyngeal mesoderm	6_WT	neg	WT	3
Pharyngeal mesoderm	7_T	pos	T	7
Pharyngeal mesoderm	7_WT	pos	WT	26
Pharyngeal mesoderm	8_T	neg	T	16
Pharyngeal mesoderm	8_WT	neg	WT	22
Pharyngeal mesoderm	9_T	pos	T	43
Pharyngeal mesoderm	9_WT	pos	WT	18
Placodal ectoderm	10_T	neg	T	42
Placodal ectoderm	10_WT	neg	WT	82
Placodal ectoderm	1_Mixl1	neg	Mixl1	59
Placodal ectoderm	1_T	pos	T	33
Placodal ectoderm	2_Mixl1	pos	Mixl1	74
Placodal ectoderm	2_T	neg	T	36
Placodal ectoderm	3_Mixl1	neg	Mixl1	30
Placodal ectoderm	4_Mixl1	pos	Mixl1	24
Placodal ectoderm	5_Mixl1	neg	Mixl1	80
Placodal ectoderm	5_T	pos	T	23
Placodal ectoderm	5_WT	pos	WT	17
Placodal ectoderm	6_Mixl1	pos	Mixl1	52
Placodal ectoderm	6_T	neg	T	37
Placodal ectoderm	6_WT	neg	WT	5
Placodal ectoderm	7_T	pos	T	9
Placodal ectoderm	7_WT	pos	WT	24
Placodal ectoderm	8_T	neg	T	15
Placodal ectoderm	8_WT	neg	WT	19
Placodal ectoderm	9_T	pos	T	55
Placodal ectoderm	9_WT	pos	WT	44
Posterior somitic tissues	10_T	neg	T	19
Posterior somitic tissues	10_WT	neg	WT	44
Posterior somitic tissues	1_Mixl1	neg	Mixl1	80
Posterior somitic tissues	1_T	pos	T	3
Posterior somitic tissues	2_Mixl1	pos	Mixl1	147
Posterior somitic tissues	2_T	neg	T	20
Posterior somitic tissues	3_Mixl1	neg	Mixl1	49
Posterior somitic tissues	4_Mixl1	pos	Mixl1	56
Posterior somitic tissues	5_Mixl1	neg	Mixl1	83
Posterior somitic tissues	5_T	pos	T	10
Posterior somitic tissues	5_WT	pos	WT	28
Posterior somitic tissues	6_Mixl1	pos	Mixl1	116
Posterior somitic tissues	6_T	neg	T	18
Posterior somitic tissues	6_WT	neg	WT	14
Posterior somitic tissues	7_T	pos	T	6
Posterior somitic tissues	7_WT	pos	WT	9
Posterior somitic tissues	8_T	neg	T	6
Posterior somitic tissues	8_WT	neg	WT	7
Posterior somitic tissues	9_T	pos	T	18
Posterior somitic tissues	9_WT	pos	WT	10
Presomitic mesoderm	10_T	neg	T	101
Presomitic mesoderm	10_WT	neg	WT	112
Presomitic mesoderm	1_Mixl1	neg	Mixl1	143
Presomitic mesoderm	1_T	pos	T	3
Presomitic mesoderm	2_Mixl1	pos	Mixl1	231
Presomitic mesoderm	2_T	neg	T	48
Presomitic mesoderm	3_Mixl1	neg	Mixl1	77
Presomitic mesoderm	4_Mixl1	pos	Mixl1	141
Presomitic mesoderm	5_Mixl1	neg	Mixl1	244
Presomitic mesoderm	5_T	pos	T	1
Presomitic mesoderm	5_WT	pos	WT	49
Presomitic mesoderm	6_Mixl1	pos	Mixl1	293
Presomitic mesoderm	6_T	neg	T	47
Presomitic mesoderm	6_WT	neg	WT	19
Presomitic mesoderm	7_T	pos	T	5
Presomitic mesoderm	7_WT	pos	WT	45
Presomitic mesoderm	8_T	neg	T	40
Presomitic mesoderm	8_WT	neg	WT	45
Presomitic mesoderm	9_T	pos	T	28
Presomitic mesoderm	9_WT	pos	WT	30
Sclerotome	10_T	neg	T	23
Sclerotome	10_WT	neg	WT	79
Sclerotome	1_Mixl1	neg	Mixl1	38
Sclerotome	1_T	pos	T	38
Sclerotome	2_Mixl1	pos	Mixl1	85
Sclerotome	2_T	neg	T	33
Sclerotome	3_Mixl1	neg	Mixl1	39
Sclerotome	4_Mixl1	pos	Mixl1	14
Sclerotome	5_Mixl1	neg	Mixl1	96
Sclerotome	5_T	pos	T	14
Sclerotome	5_WT	pos	WT	27
Sclerotome	6_Mixl1	pos	Mixl1	71
Sclerotome	6_T	neg	T	11
Sclerotome	6_WT	neg	WT	10
Sclerotome	7_T	pos	T	13
Sclerotome	7_WT	pos	WT	32
Sclerotome	8_T	neg	T	8
Sclerotome	8_WT	neg	WT	18
Sclerotome	9_T	pos	T	13
Sclerotome	9_WT	pos	WT	22
Somitic mesoderm	10_T	neg	T	30
Somitic mesoderm	10_WT	neg	WT	39
Somitic mesoderm	1_Mixl1	neg	Mixl1	61
Somitic mesoderm	1_T	pos	T	1
Somitic mesoderm	2_Mixl1	pos	Mixl1	152
Somitic mesoderm	2_T	neg	T	28
Somitic mesoderm	3_Mixl1	neg	Mixl1	35
Somitic mesoderm	4_Mixl1	pos	Mixl1	83
Somitic mesoderm	5_Mixl1	neg	Mixl1	144
Somitic mesoderm	5_T	pos	T	2
Somitic mesoderm	5_WT	pos	WT	32
Somitic mesoderm	6_Mixl1	pos	Mixl1	135
Somitic mesoderm	6_T	neg	T	15
Somitic mesoderm	6_WT	neg	WT	12
Somitic mesoderm	7_T	pos	T	3
Somitic mesoderm	7_WT	pos	WT	19
Somitic mesoderm	8_T	neg	T	15
Somitic mesoderm	8_WT	neg	WT	14
Somitic mesoderm	9_T	pos	T	16
Somitic mesoderm	9_WT	pos	WT	19
Spinal cord progenitors	10_T	neg	T	35
Spinal cord progenitors	10_WT	neg	WT	105
Spinal cord progenitors	1_Mixl1	neg	Mixl1	176
Spinal cord progenitors	1_T	pos	T	47
Spinal cord progenitors	2_Mixl1	pos	Mixl1	286
Spinal cord progenitors	2_T	neg	T	49
Spinal cord progenitors	3_Mixl1	neg	Mixl1	130
Spinal cord progenitors	4_Mixl1	pos	Mixl1	130
Spinal cord progenitors	5_Mixl1	neg	Mixl1	222
Spinal cord progenitors	5_T	pos	T	28
Spinal cord progenitors	5_WT	pos	WT	38
Spinal cord progenitors	6_Mixl1	pos	Mixl1	222
Spinal cord progenitors	6_T	neg	T	22
Spinal cord progenitors	6_WT	neg	WT	35
Spinal cord progenitors	7_T	pos	T	23
Spinal cord progenitors	7_WT	pos	WT	49
Spinal cord progenitors	8_T	neg	T	26
Spinal cord progenitors	8_WT	neg	WT	20
Spinal cord progenitors	9_T	pos	T	85
Spinal cord progenitors	9_WT	pos	WT	57
Surface ectoderm	10_T	neg	T	30
Surface ectoderm	10_WT	neg	WT	56
Surface ectoderm	1_Mixl1	neg	Mixl1	49
Surface ectoderm	1_T	pos	T	51
Surface ectoderm	2_Mixl1	pos	Mixl1	57
Surface ectoderm	2_T	neg	T	36
Surface ectoderm	3_Mixl1	neg	Mixl1	23
Surface ectoderm	4_Mixl1	pos	Mixl1	35
Surface ectoderm	5_Mixl1	neg	Mixl1	72
Surface ectoderm	5_T	pos	T	19
Surface ectoderm	6_Mixl1	pos	Mixl1	74
Surface ectoderm	6_T	neg	T	24
Surface ectoderm	6_WT	neg	WT	2
Surface ectoderm	7_T	pos	T	13
Surface ectoderm	7_WT	pos	WT	34
Surface ectoderm	8_T	neg	T	11
Surface ectoderm	8_WT	neg	WT	12
Surface ectoderm	9_T	pos	T	38
Surface ectoderm	9_WT	pos	WT	41
Thyroid primordium	10_T	neg	T	37
Thyroid primordium	10_WT	neg	WT	41
Thyroid primordium	1_Mixl1	neg	Mixl1	14
Thyroid primordium	1_T	pos	T	24
Thyroid primordium	2_Mixl1	pos	Mixl1	3
Thyroid primordium	2_T	neg	T	17
Thyroid primordium	3_Mixl1	neg	Mixl1	6
Thyroid primordium	5_Mixl1	neg	Mixl1	15
Thyroid primordium	5_T	pos	T	9
Thyroid primordium	5_WT	pos	WT	9
Thyroid primordium	6_Mixl1	pos	Mixl1	4
Thyroid primordium	6_T	neg	T	17
Thyroid primordium	6_WT	neg	WT	9
Thyroid primordium	7_T	pos	T	6
Thyroid primordium	7_WT	pos	WT	26
Thyroid primordium	8_T	neg	T	15
Thyroid primordium	8_WT	neg	WT	19
Thyroid primordium	9_T	pos	T	37
Thyroid primordium	9_WT	pos	WT	46
Venous endothelium	10_T	neg	T	44
Venous endothelium	10_WT	neg	WT	41
Venous endothelium	1_Mixl1	neg	Mixl1	5
Venous endothelium	1_T	pos	T	37
Venous endothelium	2_Mixl1	pos	Mixl1	38
Venous endothelium	2_T	neg	T	21
Venous endothelium	3_Mixl1	neg	Mixl1	12
Venous endothelium	4_Mixl1	pos	Mixl1	30
Venous endothelium	5_Mixl1	neg	Mixl1	34
Venous endothelium	5_T	pos	T	23
Venous endothelium	5_WT	pos	WT	33
Venous endothelium	6_Mixl1	pos	Mixl1	56
Venous endothelium	6_T	neg	T	19
Venous endothelium	6_WT	neg	WT	9
Venous endothelium	7_T	pos	T	15
Venous endothelium	7_WT	pos	WT	24
Venous endothelium	8_T	neg	T	15
Venous endothelium	8_WT	neg	WT	14
Venous endothelium	9_T	pos	T	48
Venous endothelium	9_WT	pos	WT	69
Ventral forebrain progenitors	10_T	neg	T	6
Ventral forebrain progenitors	10_WT	neg	WT	11
Ventral forebrain progenitors	1_Mixl1	neg	Mixl1	13
Ventral forebrain progenitors	1_T	pos	T	4
Ventral forebrain progenitors	2_Mixl1	pos	Mixl1	17
Ventral forebrain progenitors	2_T	neg	T	12
Ventral forebrain progenitors	3_Mixl1	neg	Mixl1	11
Ventral forebrain progenitors	4_Mixl1	pos	Mixl1	11
Ventral forebrain progenitors	5_Mixl1	neg	Mixl1	15
Ventral forebrain progenitors	5_T	pos	T	2
Ventral forebrain progenitors	5_WT	pos	WT	4
Ventral forebrain progenitors	6_Mixl1	pos	Mixl1	14
Ventral forebrain progenitors	6_T	neg	T	4
Ventral forebrain progenitors	6_WT	neg	WT	2
Ventral forebrain progenitors	7_T	pos	T	1
Ventral forebrain progenitors	7_WT	pos	WT	4
Ventral forebrain progenitors	8_WT	neg	WT	8
Ventral forebrain progenitors	9_T	pos	T	3
Ventral forebrain progenitors	9_WT	pos	WT	11
Ventral hindbrain progenitors	10_T	neg	T	68
Ventral hindbrain progenitors	10_WT	neg	WT	158
Ventral hindbrain progenitors	1_Mixl1	neg	Mixl1	199
Ventral hindbrain progenitors	1_T	pos	T	45
Ventral hindbrain progenitors	2_Mixl1	pos	Mixl1	248
Ventral hindbrain progenitors	2_T	neg	T	68
Ventral hindbrain progenitors	3_Mixl1	neg	Mixl1	97
Ventral hindbrain progenitors	4_Mixl1	pos	Mixl1	102
Ventral hindbrain progenitors	5_Mixl1	neg	Mixl1	197
Ventral hindbrain progenitors	5_T	pos	T	26
Ventral hindbrain progenitors	5_WT	pos	WT	64
Ventral hindbrain progenitors	6_Mixl1	pos	Mixl1	158
Ventral hindbrain progenitors	6_T	neg	T	53
Ventral hindbrain progenitors	6_WT	neg	WT	32
Ventral hindbrain progenitors	7_T	pos	T	16
Ventral hindbrain progenitors	7_WT	pos	WT	37
Ventral hindbrain progenitors	8_T	neg	T	18
Ventral hindbrain progenitors	8_WT	neg	WT	33
Ventral hindbrain progenitors	9_T	pos	T	81
Ventral hindbrain progenitors	9_WT	pos	WT	85
Visceral endoderm	10_T	neg	T	4
Visceral endoderm	10_WT	neg	WT	3
Visceral endoderm	1_Mixl1	neg	Mixl1	9
Visceral endoderm	2_Mixl1	pos	Mixl1	1
Visceral endoderm	3_Mixl1	neg	Mixl1	3
Visceral endoderm	4_Mixl1	pos	Mixl1	2
Visceral endoderm	5_Mixl1	neg	Mixl1	5
Visceral endoderm	5_T	pos	T	1
Visceral endoderm	5_WT	pos	WT	1
Visceral endoderm	6_WT	neg	WT	2
Visceral endoderm	7_T	pos	T	1
Visceral endoderm	7_WT	pos	WT	1
Visceral endoderm	8_T	neg	T	3
Visceral endoderm	8_WT	neg	WT	3
Visceral endoderm	9_T	pos	T	27
Visceral endoderm	9_WT	pos	WT	1
YS endothelium	10_T	neg	T	14
YS endothelium	10_WT	neg	WT	18
YS endothelium	1_Mixl1	neg	Mixl1	5
YS endothelium	1_T	pos	T	17
YS endothelium	2_Mixl1	pos	Mixl1	6
YS endothelium	2_T	neg	T	13
YS endothelium	3_Mixl1	neg	Mixl1	2
YS endothelium	4_Mixl1	pos	Mixl1	3
YS endothelium	5_Mixl1	neg	Mixl1	11
YS endothelium	5_T	pos	T	10
YS endothelium	5_WT	pos	WT	35
YS endothelium	6_Mixl1	pos	Mixl1	13
YS endothelium	6_T	neg	T	8
YS endothelium	6_WT	neg	WT	12
YS endothelium	7_T	pos	T	6
YS endothelium	7_WT	pos	WT	15
YS endothelium	8_T	neg	T	5
YS endothelium	8_WT	neg	WT	8
YS endothelium	9_T	pos	T	21
YS endothelium	9_WT	pos	WT	14
YS mesothelium	10_T	neg	T	51
YS mesothelium	10_WT	neg	WT	36
YS mesothelium	1_Mixl1	neg	Mixl1	38
YS mesothelium	1_T	pos	T	48
YS mesothelium	2_Mixl1	pos	Mixl1	40
YS mesothelium	2_T	neg	T	24
YS mesothelium	3_Mixl1	neg	Mixl1	24
YS mesothelium	4_Mixl1	pos	Mixl1	14
YS mesothelium	5_Mixl1	neg	Mixl1	61
YS mesothelium	5_T	pos	T	16
YS mesothelium	5_WT	pos	WT	97
YS mesothelium	6_Mixl1	pos	Mixl1	28
YS mesothelium	6_T	neg	T	11
YS mesothelium	6_WT	neg	WT	18
YS mesothelium	7_T	pos	T	6
YS mesothelium	7_WT	pos	WT	43
YS mesothelium	8_T	neg	T	8
YS mesothelium	8_WT	neg	WT	11
YS mesothelium	9_T	pos	T	50
YS mesothelium	9_WT	pos	WT	71
YS mesothelium-derived endothelial progenitors	2_Mixl1	pos	Mixl1	1
YS mesothelium-derived endothelial progenitors	7_WT	pos	WT	1

## Sheet: reclustering_mesenchyme
Number of chimera cells mapping to each of the clusters above and to the Epicardium cell type (Fig. 3FG)
cluster_mes	n	chimera
Epicardium	107	Mixl1
mes_high_JCF_1	71	Mixl1
mes_high_JCF_2	26	Mixl1
mes_higher_JCF	198	Mixl1
mes_intermediate_JCF_1	489	Mixl1
mes_intermediate_JCF_2	103	Mixl1
mes_low_JCF_1	222	Mixl1
Epicardium	117	WT
mes_high_JCF_1	91	WT
mes_high_JCF_2	90	WT
mes_higher_JCF	239	WT
mes_intermediate_JCF_1	264	WT
mes_intermediate_JCF_2	93	WT
mes_low_JCF_1	179	WT

## Sheet: AML_malignant_normal_cells
sample	AML328-D000	AML328-D113	AML328-D171	AML328-D029	AML329-D000	AML329-D020	AML420B-D000	AML707B-D000	AML707B-D018
number of normal cells	401	1876	1241	735	272	694	385	216	1612
number of malignant cels	693	153	161	1145	253	259	100	1370	61
